# Supplementary material for: Control of cerium oxidation state through metal complex secondary structures
Source: Chem Sci. 2015 Aug 11;6(12):6925–34. doi: 10.1039/c5sc02607e (PMC5951102; doi:10.1039/c5sc02607e)
Supplement: Supplementary file 2 [file SC-006-C5SC02607E-s002.cif]

# Electronic Supplementary Material (ESI) for Chemical Science.
# This journal is © The Royal Society of Chemistry 2015

####################################################################### 
# 
# This file contains crystal structure data downloaded from the 
# Cambridge Structural Database (CSD) hosted by the Cambridge 
# Crystallographic Data Centre (CCDC).
# 
# Full information about CCDC data access policies and citation 
# guidelines are available at http://www.ccdc.cam.ac.uk/access/V1 
# 
# Audit and citation data items may have been added by the CCDC. 
# Please retain this information to preserve the provenance of 
# this file and to allow appropriate attribution of the data. 
# 
#######################################################################

data_CMPD1(UP4376)
_database_code_depnum_ccdc_archive 'CCDC 1404761'
_audit_update_record             
;
2015-06-03 deposited with the CCDC.
2015-08-10 downloaded from the CCDC.
;

_audit_creation_method           SHELXL-97

_chemical_name_common            ?
_chemical_melting_point          ?
_chemical_formula_moiety         ?
_chemical_formula_sum            'C68 H60 Ce Li4 N12'
_chemical_formula_weight         1213.16

loop_
_atom_type_symbol
_atom_type_description
_atom_type_scat_dispersion_real
_atom_type_scat_dispersion_imag
_atom_type_scat_source
C C 0.0033 0.0016 'International Tables Vol C Tables 4.2.6.8 and 6.1.1.4'
H H 0.0000 0.0000 'International Tables Vol C Tables 4.2.6.8 and 6.1.1.4'
N N 0.0061 0.0033 'International Tables Vol C Tables 4.2.6.8 and 6.1.1.4'
Li Li -0.0003 0.0001 'International Tables Vol C Tables 4.2.6.8 and 6.1.1.4'
Ce Ce -0.2486 2.6331 'International Tables Vol C Tables 4.2.6.8 and 6.1.1.4'

_symmetry_cell_setting           orthorhombic
_symmetry_space_group_name_H-M   'F d d d '
_symmetry_Int_Tables_number      70

loop_
_symmetry_equiv_pos_as_xyz
'x, y, z'
'-x, y+1/4, z+1/4'
'x+1/4, -y, z+1/4'
'-x+1/4, -y+3/4, z+1/2'
'x, y+1/2, z+1/2'
'-x, y+3/4, z+3/4'
'x+1/4, -y+1/2, z+3/4'
'-x+1/4, -y+5/4, z+1'
'x+1/2, y, z+1/2'
'-x+1/2, y+1/4, z+3/4'
'x+3/4, -y, z+3/4'
'-x+3/4, -y+3/4, z+1'
'x+1/2, y+1/2, z'
'-x+1/2, y+3/4, z+1/4'
'x+3/4, -y+1/2, z+1/4'
'-x+3/4, -y+5/4, z+1/2'
'-x, -y, -z'
'x, -y-1/4, -z-1/4'
'-x-1/4, y, -z-1/4'
'x-1/4, y-3/4, -z-1/2'
'-x, -y+1/2, -z+1/2'
'x, -y+1/4, -z+1/4'
'-x-1/4, y+1/2, -z+1/4'
'x-1/4, y-1/4, -z'
'-x+1/2, -y, -z+1/2'
'x+1/2, -y-1/4, -z+1/4'
'-x+1/4, y, -z+1/4'
'x+1/4, y-3/4, -z'
'-x+1/2, -y+1/2, -z'
'x+1/2, -y+1/4, -z-1/4'
'-x+1/4, y+1/2, -z-1/4'
'x+1/4, y-1/4, -z-1/2'

_cell_length_a                   11.4483(7)
_cell_length_b                   43.060(2)
_cell_length_c                   24.5220(14)
_cell_angle_alpha                90.00
_cell_angle_beta                 90.00
_cell_angle_gamma                90.00
_cell_volume                     12088.5(12)
_cell_formula_units_Z            8
_cell_measurement_temperature    143(1)
_exptl_crystal_description       plate
_exptl_crystal_size_max          0.15
_exptl_crystal_size_mid          0.15
_exptl_crystal_size_min          0.04

_exptl_crystal_density_diffrn    1.333
_exptl_crystal_density_method    'not measured'
_exptl_crystal_F_000             4976
_exptl_absorpt_coefficient_mu    0.805
_exptl_absorpt_correction_type   multi-scan
_exptl_absorpt_process_details   '(SADABS; Sheldrick, 2007)'
_exptl_absorpt_correction_T_min  0.6883
_exptl_absorpt_correction_T_max  0.7456
_diffrn_ambient_temperature      143(1)
_diffrn_radiation_wavelength     0.71073
_diffrn_radiation_type           MoK\a
_diffrn_radiation_source         'sealed tube'
_diffrn_radiation_monochromator  graphite
_diffrn_measurement_device       'CCD Area Detector'
_diffrn_measurement_device_type  'Bruker APEXII'
_diffrn_measurement_method       'phi and omega scans'
_diffrn_reflns_number            74593
_diffrn_reflns_av_R_equivalents  0.0381
_diffrn_reflns_av_sigmaI/netI    0.0136
_diffrn_reflns_limit_h_min       -14
_diffrn_reflns_limit_h_max       14
_diffrn_reflns_limit_k_min       -55
_diffrn_reflns_limit_k_max       55
_diffrn_reflns_limit_l_min       -31
_diffrn_reflns_limit_l_max       31
_diffrn_reflns_theta_min         1.89
_diffrn_reflns_theta_max         27.53
_reflns_number_total             3485
_reflns_number_gt                3141
_reflns_threshold_expression     >2sigma(I)
_computing_data_collection       'Bruker APEX2'
_computing_data_reduction        'Bruker SAINT'
_computing_structure_solution    'SHELXS-97 (Sheldrick, 2008)'
_computing_structure_refinement  'SHELXL-97 (Sheldrick, 2008)'
_refine_ls_structure_factor_coef Fsqd
_refine_ls_matrix_type           full
_refine_ls_weighting_scheme      calc
_refine_ls_weighting_details     
'calc w=1/[\s^2^(Fo^2^)+(0.0370P)^2^+12.7519P] where P=(Fo^2^+2Fc^2^)/3'
_atom_sites_solution_primary     direct
_atom_sites_solution_hydrogens   geom
_refine_ls_hydrogen_treatment    constr
_refine_ls_extinction_method     none
_refine_ls_extinction_coef       ?
_refine_ls_number_reflns         3485
_refine_ls_number_parameters     257
_refine_ls_number_restraints     366
_refine_ls_R_factor_all          0.0300
_refine_ls_R_factor_gt           0.0248
_refine_ls_wR_factor_ref         0.0639
_refine_ls_wR_factor_gt          0.0610
_refine_ls_goodness_of_fit_ref   1.078
_refine_ls_restrained_S_all      1.034
_refine_ls_shift/su_max          0.020
_refine_ls_shift/su_mean         0.002

loop_
_atom_site_label
_atom_site_type_symbol
_atom_site_fract_x
_atom_site_fract_y
_atom_site_fract_z
_atom_site_U_iso_or_equiv
_atom_site_adp_type
_atom_site_occupancy
_atom_site_symmetry_multiplicity
_atom_site_calc_flag
_atom_site_refinement_flags
_atom_site_disorder_assembly
_atom_site_disorder_group
Ce1 Ce 0.6250 0.1250 0.6250 0.03186(7) Uani 1 4 d S . .
N1 N 0.66263(13) 0.08011(3) 0.56682(6) 0.0369(3) Uani 1 1 d . . .
N2 N 0.55988(13) 0.09596(3) 0.54617(6) 0.0382(3) Uani 1 1 d . A .
N3 N 0.6250 0.1250 0.40523(9) 0.0463(5) Uani 1 2 d S . .
N4 N 0.6250 0.00103(5) 0.6250 0.0596(6) Uani 1 2 d S . .
C1 C 0.7464(4) 0.06702(19) 0.5292(2) 0.0340(11) Uani 0.67 1 d PGU A 1
C2 C 0.8564(5) 0.0588(2) 0.54892(17) 0.0430(10) Uani 0.67 1 d PGU A 1
H2 H 0.8775 0.0638 0.5845 0.057 Uiso 0.67 1 calc PR A 1
C3 C 0.9347(4) 0.04300(14) 0.51530(18) 0.0492(10) Uani 0.67 1 d PGU A 1
H3 H 1.0081 0.0375 0.5284 0.065 Uiso 0.67 1 calc PR A 1
C4 C 0.9030(3) 0.03545(10) 0.46200(17) 0.0468(11) Uani 0.67 1 d PGU A 1
H4 H 0.9553 0.0249 0.4396 0.062 Uiso 0.67 1 calc PR A 1
C5 C 0.7930(3) 0.04369(11) 0.44231(13) 0.0421(10) Uani 0.67 1 d PGU A 1
H5 H 0.7719 0.0387 0.4068 0.056 Uiso 0.67 1 calc PR A 1
C6 C 0.7147(3) 0.05948(14) 0.4759(2) 0.0358(8) Uani 0.67 1 d PGU A 1
H6 H 0.6413 0.0650 0.4628 0.048 Uiso 0.67 1 calc PR A 1
C1' C 0.7213(9) 0.0672(4) 0.5262(4) 0.0307(18) Uani 0.33 1 d PGU A 2
C2' C 0.8354(10) 0.0588(4) 0.5394(4) 0.043(2) Uani 0.33 1 d PGU A 2
H2' H 0.8658 0.0638 0.5735 0.057 Uiso 0.33 1 calc PR A 2
C3' C 0.9041(7) 0.0429(3) 0.5016(4) 0.0427(17) Uani 0.33 1 d PGU A 2
H3' H 0.9803 0.0373 0.5105 0.057 Uiso 0.33 1 calc PR A 2
C4' C 0.8587(6) 0.0355(2) 0.4505(3) 0.049(2) Uani 0.33 1 d PGU A 2
H4' H 0.9045 0.0249 0.4253 0.065 Uiso 0.33 1 calc PR A 2
C5' C 0.7445(6) 0.0439(2) 0.4372(3) 0.057(3) Uani 0.33 1 d PGU A 2
H5' H 0.7141 0.0389 0.4031 0.076 Uiso 0.33 1 calc PR A 2
C6' C 0.6758(6) 0.0597(3) 0.4750(4) 0.045(2) Uani 0.33 1 d PGU A 2
H6' H 0.5996 0.0653 0.4662 0.060 Uiso 0.33 1 calc PR A 2
C7 C 0.4588(3) 0.07726(8) 0.5497(2) 0.0404(11) Uani 0.67 1 d PGU A 1
C8 C 0.4613(2) 0.04487(8) 0.5503(2) 0.0438(8) Uani 0.67 1 d PGU A 1
H8 H 0.5318 0.0344 0.5460 0.058 Uiso 0.67 1 calc PR A 1
C9 C 0.3580(3) 0.02816(6) 0.5574(2) 0.0633(11) Uani 0.67 1 d PGU A 1
H9 H 0.3597 0.0066 0.5578 0.084 Uiso 0.67 1 calc PR A 1
C10 C 0.2523(2) 0.04383(6) 0.5639(2) 0.0727(13) Uani 0.67 1 d PGU A 1
H10 H 0.1835 0.0327 0.5686 0.097 Uiso 0.67 1 calc PR A 1
C11 C 0.2498(2) 0.07622(6) 0.56324(19) 0.0685(11) Uani 0.67 1 d PGU A 1
H11 H 0.1794 0.0867 0.5676 0.091 Uiso 0.67 1 calc PR A 1
C12 C 0.3531(3) 0.09293(6) 0.55613(19) 0.0478(9) Uani 0.67 1 d PGU A 1
H12 H 0.3515 0.1145 0.5557 0.064 Uiso 0.67 1 calc PR A 1
C7' C 0.4477(6) 0.08380(18) 0.5577(4) 0.042(2) Uani 0.33 1 d PGU A 2
C8' C 0.4305(6) 0.05173(17) 0.5579(4) 0.058(2) Uani 0.33 1 d PGU A 2
H8' H 0.4928 0.0384 0.5507 0.078 Uiso 0.33 1 calc PR A 2
C9' C 0.3200(7) 0.03958(14) 0.5687(4) 0.079(3) Uani 0.33 1 d PGU A 2
H9' H 0.3085 0.0182 0.5688 0.105 Uiso 0.33 1 calc PR A 2
C10' C 0.2266(5) 0.05949(19) 0.5794(4) 0.098(3) Uani 0.33 1 d PGU A 2
H10' H 0.1530 0.0514 0.5866 0.131 Uiso 0.33 1 calc PR A 2
C11' C 0.2438(5) 0.09156(18) 0.5792(4) 0.096(3) Uani 0.33 1 d PGU A 2
H11' H 0.1816 0.1048 0.5863 0.128 Uiso 0.33 1 calc PR A 2
C12' C 0.3544(7) 0.10371(14) 0.5683(4) 0.066(3) Uani 0.33 1 d PGU A 2
H12' H 0.3658 0.1251 0.5682 0.088 Uiso 0.33 1 calc PR A 2
C13 C 0.7112(2) 0.11229(5) 0.37626(9) 0.0609(5) Uani 1 1 d . . .
H13 H 0.7731 0.1033 0.3951 0.081 Uiso 1 1 calc R . .
C14 C 0.7139(3) 0.11168(6) 0.31964(11) 0.0785(8) Uani 1 1 d . . .
H14 H 0.7756 0.1023 0.3012 0.104 Uiso 1 1 calc R . .
C15 C 0.6250 0.1250 0.29181(15) 0.0841(13) Uani 1 2 d S . .
H15 H 0.6250 0.1250 0.2539 0.112 Uiso 1 2 calc SR . .
C16 C 0.5661(3) -0.01497(5) 0.66230(12) 0.0790(7) Uani 1 1 d . A .
H16 H 0.5249 -0.0040 0.6887 0.105 Uiso 1 1 calc R . .
C17 C 0.5628(4) -0.04672(6) 0.66399(15) 0.1042(11) Uani 1 1 d . . .
H17 H 0.5200 -0.0571 0.6906 0.139 Uiso 1 1 calc R A .
C18 C 0.6250 -0.06278(8) 0.6250 0.1068(18) Uani 1 2 d S . .
H18 H 0.6250 -0.0844 0.6250 0.142 Uiso 1 2 calc SR . .
Li1 Li 0.6250 0.1250 0.49057(17) 0.0456(9) Uani 1 2 d S . .
Li2 Li 0.6250 0.04850(10) 0.6250 0.0511(11) Uani 1 2 d S . .

loop_
_atom_site_aniso_label
_atom_site_aniso_U_11
_atom_site_aniso_U_22
_atom_site_aniso_U_33
_atom_site_aniso_U_23
_atom_site_aniso_U_13
_atom_site_aniso_U_12
Ce1 0.04112(11) 0.02729(9) 0.02716(9) 0.000 0.000 0.000
N1 0.0442(7) 0.0347(7) 0.0318(7) -0.0025(5) -0.0003(6) -0.0031(6)
N2 0.0443(8) 0.0354(7) 0.0351(7) 0.0010(5) -0.0051(6) -0.0081(6)
N3 0.0576(13) 0.0431(11) 0.0382(11) 0.000 0.000 0.0008(10)
N4 0.0880(19) 0.0302(10) 0.0606(15) 0.000 -0.0040(14) 0.000
C1 0.044(3) 0.0271(17) 0.0307(17) -0.0030(14) 0.0041(17) -0.007(2)
C2 0.0370(19) 0.045(2) 0.047(2) -0.004(2) 0.0028(17) -0.0025(17)
C3 0.039(2) 0.0522(19) 0.056(3) 0.004(2) 0.0024(17) 0.0014(19)
C4 0.052(2) 0.0393(16) 0.049(3) -0.0004(16) 0.015(2) 0.0004(17)
C5 0.056(3) 0.0388(18) 0.0316(16) -0.0013(13) 0.0080(17) -0.002(2)
C6 0.045(2) 0.0289(15) 0.0339(17) 0.0013(12) 0.0049(16) -0.0033(17)
C1' 0.025(3) 0.025(3) 0.042(4) 0.006(3) 0.005(3) -0.007(3)
C2' 0.054(6) 0.042(4) 0.031(3) -0.008(3) -0.006(3) -0.004(4)
C3' 0.031(4) 0.046(3) 0.051(5) -0.003(4) -0.001(3) -0.002(3)
C4' 0.063(6) 0.054(4) 0.031(4) -0.008(3) 0.009(4) -0.010(5)
C5' 0.079(7) 0.047(4) 0.044(4) -0.002(3) -0.007(4) 0.017(5)
C6' 0.063(6) 0.035(3) 0.036(3) -0.001(3) -0.004(4) 0.002(5)
C7 0.0404(18) 0.042(2) 0.039(2) -0.0010(17) -0.0027(15) -0.0043(14)
C8 0.0445(18) 0.0364(16) 0.050(2) 0.0015(14) -0.0071(16) -0.0108(14)
C9 0.057(2) 0.0449(19) 0.088(3) 0.007(2) -0.012(2) -0.0129(16)
C10 0.044(2) 0.066(2) 0.108(4) 0.011(2) -0.007(2) -0.020(2)
C11 0.0400(18) 0.066(3) 0.100(3) 0.012(2) -0.0108(19) -0.0058(18)
C12 0.042(2) 0.0463(19) 0.055(2) 0.0073(17) -0.0100(14) -0.0047(15)
C7' 0.065(5) 0.038(3) 0.022(3) 0.003(3) -0.022(3) -0.027(3)
C8' 0.065(5) 0.053(5) 0.057(5) 0.009(4) -0.012(4) -0.018(4)
C9' 0.078(7) 0.070(5) 0.089(7) 0.026(5) -0.024(5) -0.049(5)
C10' 0.054(5) 0.121(8) 0.119(9) 0.030(7) -0.024(5) -0.040(5)
C11' 0.062(4) 0.107(7) 0.120(9) 0.046(7) -0.033(5) -0.011(5)
C12' 0.051(4) 0.072(5) 0.076(7) 0.024(5) -0.017(4) -0.004(4)
C13 0.0702(14) 0.0524(11) 0.0601(12) 0.0138(10) 0.0150(11) 0.0060(10)
C14 0.105(2) 0.0693(15) 0.0609(15) -0.0072(12) 0.0342(15) -0.0127(15)
C15 0.124(4) 0.088(3) 0.0402(16) 0.000 0.000 -0.036(3)
C16 0.112(2) 0.0441(11) 0.0804(17) 0.0115(11) 0.0056(16) 0.0012(13)
C17 0.151(3) 0.0474(14) 0.115(3) 0.0224(15) -0.009(2) -0.0145(17)
C18 0.160(5) 0.0335(16) 0.127(4) 0.000 -0.036(4) 0.000
Li1 0.056(2) 0.048(2) 0.0330(19) 0.000 0.000 -0.012(2)
Li2 0.083(3) 0.0307(19) 0.039(2) 0.000 0.004(2) 0.000

loop_
_geom_bond_atom_site_label_1
_geom_bond_atom_site_label_2
_geom_bond_distance
_geom_bond_site_symmetry_2
_geom_bond_publ_flag
Ce1 N2 2.4199(13) . ?
Ce1 N2 2.4199(13) 22_556 ?
Ce1 N2 2.4199(13) 27_656 ?
Ce1 N2 2.4199(13) 8_644 ?
Ce1 N1 2.4408(14) 27_656 ?
Ce1 N1 2.4408(14) 22_556 ?
Ce1 N1 2.4408(13) . ?
Ce1 N1 2.4408(14) 8_644 ?
Ce1 Li2 3.294(4) . ?
Ce1 Li2 3.294(4) 22_556 ?
Ce1 Li1 3.296(4) 22_556 ?
Ce1 Li1 3.296(4) . ?
N1 C1' 1.325(8) . ?
N1 C1 1.444(4) . ?
N1 N2 1.451(2) . ?
N1 Li2 2.018(3) . ?
N2 C7 1.412(3) . ?
N2 C7' 1.415(6) . ?
N2 Li1 1.995(3) . ?
N3 C13 1.333(3) . ?
N3 C13 1.333(3) 8_644 ?
N3 Li1 2.093(5) . ?
N4 C16 1.329(3) . ?
N4 C16 1.329(3) 27_656 ?
N4 Li2 2.044(5) . ?
C1 C6 1.3950 . ?
C1 C2 1.3950 . ?
C2 C3 1.3949 . ?
C3 C4 1.3949 . ?
C4 C5 1.3951 . ?
C5 C6 1.3949 . ?
C1' C2' 1.3950 . ?
C1' C6' 1.3950 . ?
C1' Li2 2.781(14) . ?
C2' C3' 1.3949 . ?
C3' C4' 1.3950 . ?
C4' C5' 1.3951 . ?
C5' C6' 1.3950 . ?
C7 C12 1.3951 . ?
C7 C8 1.3952 . ?
C8 C9 1.3948 . ?
C8 Li2 2.626(5) . ?
C9 C10 1.3951 . ?
C10 C11 1.3951 . ?
C11 C12 1.3949 . ?
C7' C12' 1.3949 . ?
C7' C8' 1.3950 . ?
C8' C9' 1.3949 . ?
C8' Li2 2.773(10) . ?
C9' C10' 1.3948 . ?
C10' C11' 1.3950 . ?
C11' C12' 1.3949 . ?
C13 C14 1.389(3) . ?
C14 C15 1.353(4) . ?
C15 C14 1.353(4) 8_644 ?
C16 C17 1.368(3) . ?
C17 C18 1.378(4) . ?
C18 C17 1.378(4) 27_656 ?
Li1 N2 1.995(3) 8_644 ?
Li2 N1 2.018(3) 27_656 ?
Li2 C8 2.626(5) 27_656 ?
Li2 C8' 2.773(9) 27_656 ?
Li2 C1' 2.781(14) 27_656 ?

loop_
_geom_angle_atom_site_label_1
_geom_angle_atom_site_label_2
_geom_angle_atom_site_label_3
_geom_angle
_geom_angle_site_symmetry_1
_geom_angle_site_symmetry_3
_geom_angle_publ_flag
N2 Ce1 N2 144.11(7) . 22_556 ?
N2 Ce1 N2 117.77(7) . 27_656 ?
N2 Ce1 N2 73.97(6) 22_556 27_656 ?
N2 Ce1 N2 73.97(6) . 8_644 ?
N2 Ce1 N2 117.77(6) 22_556 8_644 ?
N2 Ce1 N2 144.11(7) 27_656 8_644 ?
N2 Ce1 N1 90.19(5) . 27_656 ?
N2 Ce1 N1 83.57(4) 22_556 27_656 ?
N2 Ce1 N1 34.74(5) 27_656 27_656 ?
N2 Ce1 N1 158.51(5) 8_644 27_656 ?
N2 Ce1 N1 158.51(5) . 22_556 ?
N2 Ce1 N1 34.74(5) 22_556 22_556 ?
N2 Ce1 N1 83.57(4) 27_656 22_556 ?
N2 Ce1 N1 90.19(5) 8_644 22_556 ?
N1 Ce1 N1 108.46(7) 27_656 22_556 ?
N2 Ce1 N1 34.74(5) . . ?
N2 Ce1 N1 158.51(5) 22_556 . ?
N2 Ce1 N1 90.19(5) 27_656 . ?
N2 Ce1 N1 83.57(4) 8_644 . ?
N1 Ce1 N1 75.26(7) 27_656 . ?
N1 Ce1 N1 159.67(7) 22_556 . ?
N2 Ce1 N1 83.57(4) . 8_644 ?
N2 Ce1 N1 90.19(5) 22_556 8_644 ?
N2 Ce1 N1 158.51(5) 27_656 8_644 ?
N2 Ce1 N1 34.74(5) 8_644 8_644 ?
N1 Ce1 N1 159.67(7) 27_656 8_644 ?
N1 Ce1 N1 75.26(7) 22_556 8_644 ?
N1 Ce1 N1 108.46(7) . 8_644 ?
N2 Ce1 Li2 58.89(3) . . ?
N2 Ce1 Li2 121.11(3) 22_556 . ?
N2 Ce1 Li2 58.89(3) 27_656 . ?
N2 Ce1 Li2 121.11(3) 8_644 . ?
N1 Ce1 Li2 37.63(3) 27_656 . ?
N1 Ce1 Li2 142.37(3) 22_556 . ?
N1 Ce1 Li2 37.63(3) . . ?
N1 Ce1 Li2 142.37(3) 8_644 . ?
N2 Ce1 Li2 121.11(3) . 22_556 ?
N2 Ce1 Li2 58.89(3) 22_556 22_556 ?
N2 Ce1 Li2 121.11(3) 27_656 22_556 ?
N2 Ce1 Li2 58.89(3) 8_644 22_556 ?
N1 Ce1 Li2 142.37(3) 27_656 22_556 ?
N1 Ce1 Li2 37.63(3) 22_556 22_556 ?
N1 Ce1 Li2 142.37(3) . 22_556 ?
N1 Ce1 Li2 37.63(3) 8_644 22_556 ?
Li2 Ce1 Li2 180.0 . 22_556 ?
N2 Ce1 Li1 143.01(3) . 22_556 ?
N2 Ce1 Li1 36.99(3) 22_556 22_556 ?
N2 Ce1 Li1 36.99(3) 27_656 22_556 ?
N2 Ce1 Li1 143.01(3) 8_644 22_556 ?
N1 Ce1 Li1 54.23(3) 27_656 22_556 ?
N1 Ce1 Li1 54.23(3) 22_556 22_556 ?
N1 Ce1 Li1 125.77(3) . 22_556 ?
N1 Ce1 Li1 125.77(3) 8_644 22_556 ?
Li2 Ce1 Li1 90.0 . 22_556 ?
Li2 Ce1 Li1 90.0 22_556 22_556 ?
N2 Ce1 Li1 36.99(3) . . ?
N2 Ce1 Li1 143.01(3) 22_556 . ?
N2 Ce1 Li1 143.01(3) 27_656 . ?
N2 Ce1 Li1 36.99(3) 8_644 . ?
N1 Ce1 Li1 125.77(3) 27_656 . ?
N1 Ce1 Li1 125.77(3) 22_556 . ?
N1 Ce1 Li1 54.23(3) . . ?
N1 Ce1 Li1 54.23(3) 8_644 . ?
Li2 Ce1 Li1 90.0 . . ?
Li2 Ce1 Li1 90.0 22_556 . ?
Li1 Ce1 Li1 180.0 22_556 . ?
C1' N1 C1 11.3(7) . . ?
C1' N1 N2 110.2(6) . . ?
C1 N1 N2 119.9(3) . . ?
C1' N1 Li2 110.9(8) . . ?
C1 N1 Li2 109.2(4) . . ?
N2 N1 Li2 113.00(10) . . ?
C1' N1 Ce1 149.6(8) . . ?
C1 N1 Ce1 143.1(3) . . ?
N2 N1 Ce1 71.84(8) . . ?
Li2 N1 Ce1 94.77(10) . . ?
C7 N2 C7' 14.9(4) . . ?
C7 N2 N1 112.0(2) . . ?
C7' N2 N1 119.5(4) . . ?
C7 N2 Li1 134.8(3) . . ?
C7' N2 Li1 135.0(5) . . ?
N1 N2 Li1 103.32(10) . . ?
C7 N2 Ce1 119.9(2) . . ?
C7' N2 Ce1 108.2(4) . . ?
N1 N2 Ce1 73.42(7) . . ?
Li1 N2 Ce1 96.14(10) . . ?
C13 N3 C13 115.6(3) . 8_644 ?
C13 N3 Li1 122.20(13) . . ?
C13 N3 Li1 122.20(13) 8_644 . ?
C16 N4 C16 117.5(3) . 27_656 ?
C16 N4 Li2 121.23(14) . . ?
C16 N4 Li2 121.23(14) 27_656 . ?
C6 C1 C2 120.0 . . ?
C6 C1 N1 121.1(3) . . ?
C2 C1 N1 118.5(3) . . ?
C3 C2 C1 120.0 . . ?
C4 C3 C2 120.0 . . ?
C3 C4 C5 120.0 . . ?
C6 C5 C4 120.0 . . ?
C5 C6 C1 120.0 . . ?
N1 C1' C2' 114.1(8) . . ?
N1 C1' C6' 125.7(7) . . ?
C2' C1' C6' 120.0 . . ?
N1 C1' Li2 42.7(5) . . ?
C2' C1' Li2 95.3(5) . . ?
C6' C1' Li2 124.7(6) . . ?
C3' C2' C1' 120.0 . . ?
C2' C3' C4' 120.0 . . ?
C3' C4' C5' 120.0 . . ?
C6' C5' C4' 120.0 . . ?
C1' C6' C5' 120.0 . . ?
C12 C7 C8 120.0 . . ?
C12 C7 N2 116.2(2) . . ?
C8 C7 N2 123.7(3) . . ?
C9 C8 C7 120.0 . . ?
C9 C8 Li2 123.3(3) . . ?
C7 C8 Li2 87.8(2) . . ?
C8 C9 C10 120.0 . . ?
C9 C10 C11 120.0 . . ?
C12 C11 C10 120.0 . . ?
C11 C12 C7 120.0 . . ?
C12' C7' C8' 120.0 . . ?
C12' C7' N2 120.3(5) . . ?
C8' C7' N2 119.7(5) . . ?
C9' C8' C7' 120.0 . . ?
C9' C8' Li2 126.6(5) . . ?
C7' C8' Li2 86.5(4) . . ?
C10' C9' C8' 120.0 . . ?
C9' C10' C11' 120.0 . . ?
C12' C11' C10' 120.0 . . ?
C7' C12' C11' 120.0 . . ?
N3 C13 C14 123.8(2) . . ?
C15 C14 C13 118.7(3) . . ?
C14 C15 C14 119.4(3) 8_644 . ?
N4 C16 C17 123.6(3) . . ?
C16 C17 C18 117.8(3) . . ?
C17 C18 C17 119.8(4) . 27_656 ?
N2 Li1 N2 93.75(19) 8_644 . ?
N2 Li1 N3 133.12(10) 8_644 . ?
N2 Li1 N3 133.12(10) . . ?
N2 Li1 Ce1 46.88(10) 8_644 . ?
N2 Li1 Ce1 46.88(10) . . ?
N3 Li1 Ce1 180.0 . . ?
N1 Li2 N1 95.19(19) 27_656 . ?
N1 Li2 N4 132.40(10) 27_656 . ?
N1 Li2 N4 132.40(10) . . ?
N1 Li2 C8 72.5(4) 27_656 27_656 ?
N1 Li2 C8 112.4(4) . 27_656 ?
N4 Li2 C8 86.6(3) . 27_656 ?
N1 Li2 C8 112.41(12) 27_656 . ?
N1 Li2 C8 72.50(11) . . ?
N4 Li2 C8 86.58(12) . . ?
C8 Li2 C8 173.2(4) 27_656 . ?
N1 Li2 C8' 73.6(8) 27_656 27_656 ?
N1 Li2 C8' 102.4(7) . 27_656 ?
N4 Li2 C8' 92.9(7) . 27_656 ?
C8 Li2 C8' 10.1(10) 27_656 27_656 ?
C8 Li2 C8' 172.1(9) . 27_656 ?
N1 Li2 C8' 102.39(18) 27_656 . ?
N1 Li2 C8' 73.6(2) . . ?
N4 Li2 C8' 92.87(18) . . ?
C8 Li2 C8' 172.1(6) 27_656 . ?
C8 Li2 C8' 10.07(19) . . ?
C8' Li2 C8' 174.3(8) 27_656 . ?
N1 Li2 C1' 26.4(3) 27_656 27_656 ?
N1 Li2 C1' 120.4(3) . 27_656 ?
N4 Li2 C1' 106.8(3) . 27_656 ?
C8 Li2 C1' 72.1(5) 27_656 27_656 ?
C8 Li2 C1' 110.0(2) . 27_656 ?
C8' Li2 C1' 77.6(9) 27_656 27_656 ?
C8' Li2 C1' 100.7(3) . 27_656 ?
N1 Li2 C1' 120.4(3) 27_656 . ?
N1 Li2 C1' 26.4(3) . . ?
N4 Li2 C1' 106.8(3) . . ?
C8 Li2 C1' 110.0(5) 27_656 . ?
C8 Li2 C1' 72.1(3) . . ?
C8' Li2 C1' 100.7(8) 27_656 . ?
C8' Li2 C1' 77.6(3) . . ?
C1' Li2 C1' 146.4(6) 27_656 . ?
N1 Li2 Ce1 47.60(10) 27_656 . ?
N1 Li2 Ce1 47.60(10) . . ?
N4 Li2 Ce1 180.0 . . ?
C8 Li2 Ce1 93.4(3) 27_656 . ?
C8 Li2 Ce1 93.42(12) . . ?
C8' Li2 Ce1 87.1(7) 27_656 . ?
C8' Li2 Ce1 87.13(18) . . ?
C1' Li2 Ce1 73.2(3) 27_656 . ?
C1' Li2 Ce1 73.2(3) . . ?

_diffrn_measured_fraction_theta_max 0.997
_diffrn_reflns_theta_full        27.53
_diffrn_measured_fraction_theta_full 0.997
_refine_diff_density_max         0.589
_refine_diff_density_min         -0.187
_refine_diff_density_rms         0.048
_exptl_crystal_colour            'Dark purple'
_exptl_crystal_recrystallization_method 
'Re-crystallisation from solvent: Ether pyridine hexanes'
_chemical_properties_physical    
'Air-sensitive, Moisture-sensitive, Heat-sensitive, Oxygen-sensitive'
####################################################################### 
# 
# This file contains crystal structure data downloaded from the 
# Cambridge Structural Database (CSD) hosted by the Cambridge 
# Crystallographic Data Centre (CCDC).
# 
# Full information about CCDC data access policies and citation 
# guidelines are available at http://www.ccdc.cam.ac.uk/access/V1 
# 
# Audit and citation data items may have been added by the CCDC. 
# Please retain this information to preserve the provenance of 
# this file and to allow appropriate attribution of the data. 
# 
#######################################################################

data_CMPD2(UP4364)
_database_code_depnum_ccdc_archive 'CCDC 1404762'
_audit_update_record             
;
2015-06-03 deposited with the CCDC.
2015-08-10 downloaded from the CCDC.
;

_audit_creation_method           SHELXL-97

_chemical_name_common            ?
_chemical_melting_point          ?
_chemical_formula_moiety         ?
_chemical_formula_sum            'C88 H80 Ce N16 Na4'
_chemical_formula_weight         1593.76

loop_
_atom_type_symbol
_atom_type_description
_atom_type_scat_dispersion_real
_atom_type_scat_dispersion_imag
_atom_type_scat_source
C C 0.0033 0.0016 'International Tables Vol C Tables 4.2.6.8 and 6.1.1.4'
H H 0.0000 0.0000 'International Tables Vol C Tables 4.2.6.8 and 6.1.1.4'
N N 0.0061 0.0033 'International Tables Vol C Tables 4.2.6.8 and 6.1.1.4'
Na Na 0.0362 0.0249 'International Tables Vol C Tables 4.2.6.8 and 6.1.1.4'
Ce Ce -0.2486 2.6331 'International Tables Vol C Tables 4.2.6.8 and 6.1.1.4'

_symmetry_cell_setting           triclinic
_symmetry_space_group_name_H-M   'P -1       '
_symmetry_Int_Tables_number      2

loop_
_symmetry_equiv_pos_as_xyz
'x, y, z'
'-x, -y, -z'

_cell_length_a                   13.9504(7)
_cell_length_b                   16.2467(9)
_cell_length_c                   19.0053(11)
_cell_angle_alpha                83.136(3)
_cell_angle_beta                 83.696(3)
_cell_angle_gamma                84.993(3)
_cell_volume                     4238.8(4)
_cell_formula_units_Z            2
_cell_measurement_temperature    143(1)
_exptl_crystal_description       rod
_exptl_crystal_size_max          0.25
_exptl_crystal_size_mid          0.05
_exptl_crystal_size_min          0.03

_exptl_crystal_density_diffrn    1.249
_exptl_crystal_density_method    'not measured'
_exptl_crystal_F_000             1644
_exptl_absorpt_coefficient_mu    0.611
_exptl_absorpt_correction_type   multi-scan
_exptl_absorpt_process_details   '(SADABS; Sheldrick, 2007)'
_exptl_absorpt_correction_T_min  0.6611
_exptl_absorpt_correction_T_max  0.7456
_diffrn_ambient_temperature      143(1)
_diffrn_radiation_wavelength     0.71073
_diffrn_radiation_type           MoK\a
_diffrn_radiation_source         'sealed tube'
_diffrn_radiation_monochromator  graphite
_diffrn_measurement_device       'CCD Area Detector'
_diffrn_measurement_device_type  'Bruker APEXII'
_diffrn_measurement_method       'phi and omega scans'
_diffrn_reflns_number            147398
_diffrn_reflns_av_R_equivalents  0.0680
_diffrn_reflns_av_sigmaI/netI    0.0527
_diffrn_reflns_limit_h_min       -18
_diffrn_reflns_limit_h_max       18
_diffrn_reflns_limit_k_min       -21
_diffrn_reflns_limit_k_max       21
_diffrn_reflns_limit_l_min       -24
_diffrn_reflns_limit_l_max       24
_diffrn_reflns_theta_min         1.47
_diffrn_reflns_theta_max         27.61
_reflns_number_total             19328
_reflns_number_gt                15796
_reflns_threshold_expression     >2sigma(I)
_computing_data_collection       'Bruker APEX2'
_computing_data_reduction        'Bruker SAINT'
_computing_structure_solution    'SHELXS-97 (Sheldrick, 2008)'
_computing_structure_refinement  'SHELXL-97 (Sheldrick, 2008)'
_refine_ls_structure_factor_coef Fsqd
_refine_ls_matrix_type           full
_refine_ls_weighting_scheme      calc
_refine_ls_weighting_details     
'calc w=1/[\s^2^(Fo^2^)+(0.0585P)^2^+3.8807P] where P=(Fo^2^+2Fc^2^)/3'
_atom_sites_solution_primary     direct
_atom_sites_solution_hydrogens   geom
_refine_ls_hydrogen_treatment    constr
_refine_ls_extinction_method     none
_refine_ls_extinction_coef       ?
_refine_ls_number_reflns         19328
_refine_ls_number_parameters     983
_refine_ls_number_restraints     0
_refine_ls_R_factor_all          0.0649
_refine_ls_R_factor_gt           0.0487
_refine_ls_wR_factor_ref         0.1184
_refine_ls_wR_factor_gt          0.1125
_refine_ls_goodness_of_fit_ref   1.053
_refine_ls_restrained_S_all      1.053
_refine_ls_shift/su_max          0.001
_refine_ls_shift/su_mean         0.000
_refine_special_details          
;
The data were corrected for the presence of disordered solvent using the
program SQUEEZE.
;

loop_
_atom_site_label
_atom_site_type_symbol
_atom_site_fract_x
_atom_site_fract_y
_atom_site_fract_z
_atom_site_U_iso_or_equiv
_atom_site_adp_type
_atom_site_occupancy
_atom_site_symmetry_multiplicity
_atom_site_calc_flag
_atom_site_refinement_flags
_atom_site_disorder_assembly
_atom_site_disorder_group
Ce1 Ce 0.272154(11) 0.274310(11) 0.260020(9) 0.01771(6) Uani 1 1 d . . .
Na1 Na 0.33983(9) 0.48043(8) 0.21452(7) 0.0309(3) Uani 1 1 d . . .
Na2 Na 0.13229(9) 0.29891(9) 0.42315(7) 0.0337(3) Uani 1 1 d . . .
Na3 Na 0.39513(10) 0.08475(8) 0.31356(7) 0.0341(3) Uani 1 1 d . . .
Na4 Na 0.22619(9) 0.23181(8) 0.09247(6) 0.0293(3) Uani 1 1 d . . .
N1 N 0.29965(17) 0.34477(16) 0.14265(13) 0.0210(5) Uani 1 1 d . . .
N2 N 0.39154(17) 0.33228(16) 0.17416(13) 0.0223(5) Uani 1 1 d . . .
N3 N 0.21946(17) 0.40415(16) 0.30297(13) 0.0222(5) Uani 1 1 d . . .
N4 N 0.13386(17) 0.36472(16) 0.29000(13) 0.0216(5) Uani 1 1 d . . .
N5 N 0.37335(17) 0.23171(16) 0.35400(13) 0.0200(5) Uani 1 1 d . . .
N6 N 0.27650(17) 0.20578(16) 0.37728(12) 0.0202(5) Uani 1 1 d . . .
N7 N 0.29169(17) 0.14228(16) 0.21374(13) 0.0210(5) Uani 1 1 d . . .
N8 N 0.18784(16) 0.16604(16) 0.22506(12) 0.0189(5) Uani 1 1 d . . .
N9 N 0.5067(2) 0.5057(2) 0.23484(18) 0.0426(8) Uani 1 1 d . . .
N10 N 0.2800(2) 0.62971(19) 0.21285(17) 0.0404(7) Uani 1 1 d . . .
N11 N -0.0386(2) 0.2696(2) 0.44098(16) 0.0395(7) Uani 1 1 d . . .
N12 N 0.1403(2) 0.2900(3) 0.55527(18) 0.0494(9) Uani 1 1 d . . .
N13 N 0.5722(3) 0.0637(2) 0.29874(18) 0.0469(8) Uani 1 1 d . . .
N14 N 0.4028(2) -0.06947(19) 0.32949(18) 0.0429(8) Uani 1 1 d . . .
N15 N 0.2923(2) 0.2370(2) -0.03415(16) 0.0357(7) Uani 1 1 d . . .
N16 N 0.0608(2) 0.2500(2) 0.06042(16) 0.0386(7) Uani 1 1 d . . .
C1 C 0.2891(2) 0.41372(19) 0.09385(15) 0.0220(6) Uani 1 1 d . . .
C2 C 0.3643(2) 0.4638(2) 0.06444(17) 0.0282(7) Uani 1 1 d . . .
H2 H 0.4254 0.4523 0.0801 0.038 Uiso 1 1 calc R . .
C3 C 0.3488(3) 0.5301(2) 0.01236(19) 0.0401(9) Uani 1 1 d . . .
H3 H 0.3995 0.5624 -0.0060 0.053 Uiso 1 1 calc R . .
C4 C 0.2590(3) 0.5485(3) -0.0125(2) 0.0450(10) Uani 1 1 d . . .
H4 H 0.2495 0.5917 -0.0484 0.060 Uiso 1 1 calc R . .
C5 C 0.1830(3) 0.5012(2) 0.01726(18) 0.0375(8) Uani 1 1 d . . .
H5 H 0.1220 0.5140 0.0018 0.050 Uiso 1 1 calc R . .
C6 C 0.1967(2) 0.4360(2) 0.06901(16) 0.0267(7) Uani 1 1 d . . .
H6 H 0.1446 0.4057 0.0882 0.035 Uiso 1 1 calc R . .
C7 C 0.4654(2) 0.28931(19) 0.13558(16) 0.0223(6) Uani 1 1 d . . .
C8 C 0.5480(2) 0.2571(2) 0.16896(17) 0.0300(7) Uani 1 1 d . . .
H8 H 0.5520 0.2657 0.2160 0.040 Uiso 1 1 calc R . .
C9 C 0.6230(2) 0.2131(2) 0.1336(2) 0.0374(8) Uani 1 1 d . . .
H9 H 0.6767 0.1929 0.1571 0.050 Uiso 1 1 calc R . .
C10 C 0.6203(2) 0.1983(2) 0.06359(19) 0.0358(8) Uani 1 1 d . . .
H10 H 0.6706 0.1674 0.0403 0.048 Uiso 1 1 calc R . .
C11 C 0.5402(2) 0.2311(2) 0.02921(18) 0.0312(7) Uani 1 1 d . . .
H11 H 0.5374 0.2228 -0.0181 0.041 Uiso 1 1 calc R . .
C12 C 0.4647(2) 0.2760(2) 0.06413(17) 0.0251(6) Uani 1 1 d . . .
H12 H 0.4123 0.2977 0.0397 0.033 Uiso 1 1 calc R . .
C13 C 0.2092(2) 0.45335(18) 0.35762(16) 0.0212(6) Uani 1 1 d . . .
C14 C 0.2936(2) 0.48163(19) 0.37888(17) 0.0256(7) Uani 1 1 d . . .
H14 H 0.3538 0.4632 0.3579 0.034 Uiso 1 1 calc R . .
C15 C 0.2887(3) 0.5355(2) 0.4297(2) 0.0366(8) Uani 1 1 d . . .
H15 H 0.3454 0.5534 0.4423 0.049 Uiso 1 1 calc R . .
C16 C 0.2001(3) 0.5638(3) 0.4627(2) 0.0455(10) Uani 1 1 d . . .
H16 H 0.1972 0.6008 0.4967 0.061 Uiso 1 1 calc R . .
C17 C 0.1167(3) 0.5364(2) 0.4442(2) 0.0402(9) Uani 1 1 d . . .
H17 H 0.0572 0.5547 0.4663 0.053 Uiso 1 1 calc R . .
C18 C 0.1202(2) 0.4814(2) 0.39278(17) 0.0274(7) Uani 1 1 d . . .
H18 H 0.0630 0.4631 0.3815 0.036 Uiso 1 1 calc R . .
C19 C 0.0740(2) 0.4126(2) 0.24473(16) 0.0228(6) Uani 1 1 d . . .
C20 C 0.0050(2) 0.3723(2) 0.21406(17) 0.0279(7) Uani 1 1 d . . .
H20 H 0.0025 0.3150 0.2238 0.037 Uiso 1 1 calc R . .
C21 C -0.0581(2) 0.4164(3) 0.17021(19) 0.0385(9) Uani 1 1 d . . .
H21 H -0.1015 0.3882 0.1501 0.051 Uiso 1 1 calc R . .
C22 C -0.0584(3) 0.5020(3) 0.15538(19) 0.0418(9) Uani 1 1 d . . .
H22 H -0.1027 0.5315 0.1269 0.056 Uiso 1 1 calc R . .
C23 C 0.0089(3) 0.5423(2) 0.18404(19) 0.0384(8) Uani 1 1 d . . .
H23 H 0.0103 0.5996 0.1740 0.051 Uiso 1 1 calc R . .
C24 C 0.0745(2) 0.4989(2) 0.22769(17) 0.0276(7) Uani 1 1 d . . .
H24 H 0.1194 0.5276 0.2458 0.037 Uiso 1 1 calc R . .
C25 C 0.4082(2) 0.28144(18) 0.39840(16) 0.0221(6) Uani 1 1 d . . .
C26 C 0.3630(2) 0.2967(2) 0.46550(17) 0.0272(7) Uani 1 1 d . . .
H26 H 0.3063 0.2717 0.4827 0.036 Uiso 1 1 calc R . .
C27 C 0.4003(3) 0.3479(2) 0.50689(19) 0.0351(8) Uani 1 1 d . . .
H27 H 0.3674 0.3580 0.5506 0.047 Uiso 1 1 calc R . .
C28 C 0.4860(3) 0.3847(2) 0.4843(2) 0.0398(9) Uani 1 1 d . . .
H28 H 0.5111 0.4189 0.5125 0.053 Uiso 1 1 calc R . .
C29 C 0.5333(2) 0.3689(2) 0.4188(2) 0.0394(9) Uani 1 1 d . . .
H29 H 0.5912 0.3927 0.4030 0.052 Uiso 1 1 calc R . .
C30 C 0.4963(2) 0.3187(2) 0.37623(19) 0.0301(7) Uani 1 1 d . . .
H30 H 0.5296 0.3091 0.3325 0.040 Uiso 1 1 calc R . .
C31 C 0.2707(2) 0.13749(19) 0.42782(15) 0.0216(6) Uani 1 1 d . . .
C32 C 0.3473(2) 0.1016(2) 0.46695(17) 0.0276(7) Uani 1 1 d . . .
H32 H 0.4077 0.1230 0.4579 0.037 Uiso 1 1 calc R . .
C33 C 0.3333(3) 0.0346(2) 0.51880(19) 0.0373(8) Uani 1 1 d . . .
H33 H 0.3843 0.0126 0.5447 0.050 Uiso 1 1 calc R . .
C34 C 0.2453(3) 0.0001(2) 0.53270(19) 0.0414(9) Uani 1 1 d . . .
H34 H 0.2368 -0.0448 0.5674 0.055 Uiso 1 1 calc R . .
C35 C 0.1699(3) 0.0336(2) 0.49403(17) 0.0365(8) Uani 1 1 d . . .
H35 H 0.1107 0.0101 0.5025 0.049 Uiso 1 1 calc R . .
C36 C 0.1811(2) 0.1009(2) 0.44327(16) 0.0267(7) Uani 1 1 d . . .
H36 H 0.1289 0.1228 0.4187 0.035 Uiso 1 1 calc R . .
C37 C 0.3195(2) 0.09010(18) 0.16222(15) 0.0211(6) Uani 1 1 d . . .
C38 C 0.4202(2) 0.0723(2) 0.14442(17) 0.0276(7) Uani 1 1 d . . .
H38 H 0.4646 0.0990 0.1650 0.037 Uiso 1 1 calc R . .
C39 C 0.4527(3) 0.0158(2) 0.09691(19) 0.0376(8) Uani 1 1 d . . .
H39 H 0.5189 0.0051 0.0859 0.050 Uiso 1 1 calc R . .
C40 C 0.3889(3) -0.0257(2) 0.06517(19) 0.0422(10) Uani 1 1 d . . .
H40 H 0.4118 -0.0651 0.0345 0.056 Uiso 1 1 calc R . .
C41 C 0.2910(3) -0.0073(2) 0.07998(18) 0.0368(8) Uani 1 1 d . . .
H41 H 0.2477 -0.0336 0.0581 0.049 Uiso 1 1 calc R . .
C42 C 0.2561(2) 0.0498(2) 0.12696(16) 0.0266(7) Uani 1 1 d . . .
H42 H 0.1897 0.0619 0.1354 0.035 Uiso 1 1 calc R . .
C43 C 0.1347(2) 0.1066(2) 0.26798(16) 0.0221(6) Uani 1 1 d . . .
C44 C 0.1698(2) 0.0241(2) 0.28671(16) 0.0258(7) Uani 1 1 d . . .
H44 H 0.2327 0.0065 0.2704 0.034 Uiso 1 1 calc R . .
C45 C 0.1121(3) -0.0316(2) 0.32914(17) 0.0351(8) Uani 1 1 d . . .
H45 H 0.1369 -0.0858 0.3411 0.047 Uiso 1 1 calc R . .
C46 C 0.0174(3) -0.0074(3) 0.35400(19) 0.0396(9) Uani 1 1 d . . .
H46 H -0.0216 -0.0449 0.3817 0.053 Uiso 1 1 calc R . .
C47 C -0.0167(2) 0.0738(2) 0.33636(18) 0.0349(8) Uani 1 1 d . . .
H47 H -0.0793 0.0911 0.3535 0.046 Uiso 1 1 calc R . .
C48 C 0.0394(2) 0.1303(2) 0.29390(17) 0.0281(7) Uani 1 1 d . . .
H48 H 0.0137 0.1844 0.2824 0.037 Uiso 1 1 calc R . .
C49 C 0.5783(3) 0.4580(3) 0.2044(2) 0.0451(10) Uani 1 1 d . . .
H49 H 0.5644 0.4270 0.1692 0.060 Uiso 1 1 calc R . .
C50 C 0.6722(3) 0.4523(3) 0.2223(3) 0.0551(11) Uani 1 1 d . . .
H50 H 0.7197 0.4182 0.1994 0.073 Uiso 1 1 calc R . .
C51 C 0.6945(4) 0.4964(3) 0.2731(3) 0.0653(14) Uani 1 1 d . . .
H51 H 0.7571 0.4933 0.2863 0.087 Uiso 1 1 calc R . .
C52 C 0.6212(4) 0.5467(3) 0.3053(2) 0.0701(16) Uani 1 1 d . . .
H52 H 0.6340 0.5782 0.3405 0.093 Uiso 1 1 calc R . .
C53 C 0.5291(4) 0.5494(3) 0.2845(2) 0.0562(12) Uani 1 1 d . . .
H53 H 0.4806 0.5835 0.3063 0.075 Uiso 1 1 calc R . .
C54 C 0.3059(3) 0.6794(3) 0.1540(2) 0.0517(11) Uani 1 1 d . . .
H54 H 0.3488 0.6569 0.1191 0.069 Uiso 1 1 calc R . .
C55 C 0.2735(4) 0.7618(3) 0.1416(3) 0.0612(12) Uani 1 1 d . . .
H55 H 0.2950 0.7940 0.1001 0.081 Uiso 1 1 calc R . .
C56 C 0.2088(4) 0.7949(3) 0.1919(3) 0.0654(13) Uani 1 1 d . . .
H56 H 0.1854 0.8504 0.1854 0.087 Uiso 1 1 calc R . .
C57 C 0.1791(3) 0.7442(3) 0.2522(3) 0.0587(12) Uani 1 1 d . . .
H57 H 0.1337 0.7645 0.2868 0.078 Uiso 1 1 calc R . .
C58 C 0.2175(3) 0.6633(2) 0.2607(2) 0.0432(9) Uani 1 1 d . . .
H58 H 0.1984 0.6302 0.3024 0.057 Uiso 1 1 calc R . .
C59 C -0.0796(3) 0.2186(3) 0.4936(2) 0.0466(10) Uani 1 1 d . . .
H59 H -0.0416 0.1932 0.5285 0.062 Uiso 1 1 calc R . .
C60 C -0.1751(3) 0.2016(3) 0.4992(2) 0.0480(10) Uani 1 1 d . . .
H60 H -0.2008 0.1655 0.5368 0.064 Uiso 1 1 calc R . .
C61 C -0.2321(3) 0.2391(3) 0.4477(2) 0.0450(10) Uani 1 1 d . . .
H61 H -0.2971 0.2291 0.4501 0.060 Uiso 1 1 calc R . .
C62 C -0.1913(3) 0.2911(3) 0.3933(2) 0.0431(9) Uani 1 1 d . . .
H62 H -0.2281 0.3172 0.3579 0.057 Uiso 1 1 calc R . .
C63 C -0.0943(3) 0.3047(2) 0.39115(19) 0.0368(8) Uani 1 1 d . . .
H63 H -0.0669 0.3397 0.3534 0.049 Uiso 1 1 calc R . .
C64 C 0.1230(3) 0.3592(3) 0.5871(3) 0.0588(12) Uani 1 1 d . . .
H64 H 0.1129 0.4092 0.5585 0.078 Uiso 1 1 calc R . .
C65 C 0.1193(4) 0.3618(4) 0.6579(3) 0.0700(14) Uani 1 1 d . . .
H65 H 0.1019 0.4114 0.6775 0.093 Uiso 1 1 calc R . .
C66 C 0.1409(7) 0.2926(5) 0.6992(3) 0.122(3) Uani 1 1 d . . .
H66 H 0.1413 0.2933 0.7480 0.162 Uiso 1 1 calc R . .
C67 C 0.1627(8) 0.2193(4) 0.6687(3) 0.153(4) Uani 1 1 d . . .
H67 H 0.1790 0.1699 0.6962 0.204 Uiso 1 1 calc R . .
C68 C 0.1597(5) 0.2215(3) 0.5966(2) 0.0783(18) Uani 1 1 d . . .
H68 H 0.1721 0.1720 0.5761 0.104 Uiso 1 1 calc R . .
C69 C 0.6276(3) 0.1204(3) 0.3146(2) 0.0474(10) Uani 1 1 d . . .
H69 H 0.5982 0.1629 0.3401 0.063 Uiso 1 1 calc R . .
C70 C 0.7258(4) 0.1199(3) 0.2952(2) 0.0553(12) Uani 1 1 d . . .
H70 H 0.7615 0.1605 0.3080 0.074 Uiso 1 1 calc R . .
C71 C 0.7701(3) 0.0582(3) 0.2568(2) 0.0568(12) Uani 1 1 d . . .
H71 H 0.8361 0.0563 0.2426 0.075 Uiso 1 1 calc R . .
C72 C 0.7141(3) -0.0010(3) 0.2399(3) 0.0603(13) Uani 1 1 d . . .
H72 H 0.7416 -0.0439 0.2142 0.080 Uiso 1 1 calc R . .
C73 C 0.6162(3) 0.0048(3) 0.2617(3) 0.0544(11) Uani 1 1 d . . .
H73 H 0.5789 -0.0351 0.2496 0.072 Uiso 1 1 calc R . .
C74 C 0.4318(3) -0.1019(3) 0.3928(2) 0.0491(10) Uani 1 1 d . . .
H74 H 0.4413 -0.0654 0.4251 0.065 Uiso 1 1 calc R . .
C75 C 0.4482(3) -0.1851(3) 0.4127(2) 0.0504(10) Uani 1 1 d . . .
H75 H 0.4684 -0.2044 0.4572 0.067 Uiso 1 1 calc R . .
C76 C 0.4344(4) -0.2390(3) 0.3660(3) 0.0628(13) Uani 1 1 d . . .
H76 H 0.4450 -0.2961 0.3778 0.084 Uiso 1 1 calc R . .
C77 C 0.4042(4) -0.2076(3) 0.3006(3) 0.0590(12) Uani 1 1 d . . .
H77 H 0.3934 -0.2432 0.2680 0.078 Uiso 1 1 calc R . .
C78 C 0.3904(3) -0.1231(3) 0.2845(2) 0.0461(10) Uani 1 1 d . . .
H78 H 0.3715 -0.1025 0.2399 0.061 Uiso 1 1 calc R . .
C79 C 0.2852(3) 0.3072(3) -0.0754(2) 0.0483(10) Uani 1 1 d . . .
H79 H 0.2528 0.3531 -0.0561 0.064 Uiso 1 1 calc R . .
C80 C 0.3220(5) 0.3171(3) -0.1446(3) 0.094(2) Uani 1 1 d . . .
H80 H 0.3133 0.3680 -0.1720 0.124 Uiso 1 1 calc R . .
C81 C 0.3725(5) 0.2507(4) -0.1737(3) 0.097(2) Uani 1 1 d . . .
H81 H 0.3975 0.2553 -0.2213 0.129 Uiso 1 1 calc R . .
C82 C 0.3848(4) 0.1781(3) -0.1308(3) 0.0640(13) Uani 1 1 d . . .
H82 H 0.4210 0.1326 -0.1480 0.085 Uiso 1 1 calc R . .
C83 C 0.3434(3) 0.1732(3) -0.0624(2) 0.0454(9) Uani 1 1 d . . .
H83 H 0.3510 0.1229 -0.0338 0.060 Uiso 1 1 calc R . .
C84 C 0.0285(3) 0.2972(3) 0.0047(2) 0.0491(10) Uani 1 1 d . . .
H84 H 0.0717 0.3303 -0.0241 0.065 Uiso 1 1 calc R . .
C85 C -0.0648(3) 0.3004(3) -0.0131(2) 0.0514(11) Uani 1 1 d . . .
H85 H -0.0840 0.3343 -0.0529 0.068 Uiso 1 1 calc R . .
C86 C -0.1281(3) 0.2522(3) 0.0293(3) 0.0635(13) Uani 1 1 d . . .
H86 H -0.1918 0.2525 0.0190 0.084 Uiso 1 1 calc R . .
C87 C -0.0968(3) 0.2036(3) 0.0870(3) 0.0697(15) Uani 1 1 d . . .
H87 H -0.1390 0.1707 0.1168 0.093 Uiso 1 1 calc R . .
C88 C -0.0021(3) 0.2039(3) 0.1005(2) 0.0481(10) Uani 1 1 d . . .
H88 H 0.0187 0.1701 0.1398 0.064 Uiso 1 1 calc R . .

loop_
_atom_site_aniso_label
_atom_site_aniso_U_11
_atom_site_aniso_U_22
_atom_site_aniso_U_33
_atom_site_aniso_U_23
_atom_site_aniso_U_13
_atom_site_aniso_U_12
Ce1 0.01668(8) 0.01798(9) 0.01873(8) -0.00318(6) -0.00174(5) -0.00124(6)
Na1 0.0304(7) 0.0271(7) 0.0342(7) -0.0043(6) 0.0037(5) -0.0041(6)
Na2 0.0268(6) 0.0420(8) 0.0303(7) -0.0035(6) 0.0015(5) 0.0026(6)
Na3 0.0406(8) 0.0268(7) 0.0358(7) -0.0065(6) -0.0128(6) 0.0089(6)
Na4 0.0325(7) 0.0315(7) 0.0254(6) -0.0016(5) -0.0081(5) -0.0056(6)
N1 0.0150(11) 0.0225(13) 0.0260(13) -0.0044(10) -0.0037(10) 0.0005(10)
N2 0.0160(11) 0.0288(14) 0.0220(12) -0.0027(11) -0.0036(10) 0.0002(10)
N3 0.0158(11) 0.0247(14) 0.0277(13) -0.0074(11) -0.0031(10) -0.0021(10)
N4 0.0166(11) 0.0239(14) 0.0261(13) -0.0081(11) -0.0045(10) -0.0010(10)
N5 0.0166(11) 0.0226(13) 0.0212(12) -0.0013(10) -0.0020(9) -0.0048(10)
N6 0.0170(11) 0.0256(14) 0.0190(12) -0.0026(10) -0.0023(9) -0.0058(10)
N7 0.0181(11) 0.0219(13) 0.0234(13) -0.0047(10) -0.0018(10) -0.0011(10)
N8 0.0145(11) 0.0230(13) 0.0202(12) -0.0061(10) -0.0037(9) 0.0008(10)
N9 0.0436(18) 0.0347(18) 0.0507(19) -0.0131(15) 0.0054(15) -0.0105(15)
N10 0.0469(18) 0.0288(16) 0.0460(18) -0.0065(14) -0.0013(15) -0.0071(14)
N11 0.0354(16) 0.046(2) 0.0357(17) -0.0045(14) 0.0004(13) -0.0018(14)
N12 0.0379(18) 0.072(3) 0.0383(18) -0.0113(18) -0.0015(14) -0.0010(17)
N13 0.051(2) 0.0403(19) 0.051(2) -0.0130(16) -0.0153(16) 0.0134(16)
N14 0.0451(18) 0.0279(17) 0.057(2) -0.0053(15) -0.0150(16) 0.0034(14)
N15 0.0335(15) 0.0401(18) 0.0337(16) -0.0015(14) -0.0060(12) -0.0056(14)
N16 0.0336(16) 0.0450(19) 0.0383(17) -0.0069(14) -0.0068(13) -0.0028(14)
C1 0.0257(15) 0.0224(16) 0.0177(14) -0.0044(12) -0.0005(11) -0.0002(13)
C2 0.0274(16) 0.0257(17) 0.0300(17) -0.0005(14) -0.0001(13) 0.0000(14)
C3 0.047(2) 0.031(2) 0.0354(19) 0.0054(16) 0.0142(17) -0.0006(17)
C4 0.058(2) 0.039(2) 0.0299(19) 0.0124(16) 0.0007(17) 0.0129(19)
C5 0.041(2) 0.044(2) 0.0248(17) -0.0010(15) -0.0084(15) 0.0116(17)
C6 0.0280(16) 0.0306(18) 0.0213(15) -0.0062(13) -0.0009(12) 0.0012(14)
C7 0.0175(13) 0.0198(15) 0.0287(16) -0.0001(12) 0.0000(12) -0.0028(12)
C8 0.0252(16) 0.038(2) 0.0266(16) -0.0047(14) -0.0042(13) 0.0003(14)
C9 0.0190(15) 0.048(2) 0.044(2) -0.0062(18) -0.0058(14) 0.0072(15)
C10 0.0207(15) 0.043(2) 0.042(2) -0.0107(17) 0.0042(14) 0.0042(15)
C11 0.0277(16) 0.0353(19) 0.0314(17) -0.0097(15) 0.0004(13) -0.0027(15)
C12 0.0187(14) 0.0271(17) 0.0296(16) -0.0031(13) -0.0044(12) 0.0003(13)
C13 0.0215(14) 0.0185(15) 0.0237(15) -0.0037(12) -0.0032(12) 0.0000(12)
C14 0.0241(15) 0.0203(16) 0.0333(17) -0.0062(13) -0.0062(13) 0.0018(13)
C15 0.0378(19) 0.0274(19) 0.050(2) -0.0123(16) -0.0156(16) -0.0055(15)
C16 0.056(2) 0.042(2) 0.045(2) -0.0249(19) -0.0092(19) -0.0036(19)
C17 0.0361(19) 0.043(2) 0.042(2) -0.0186(18) 0.0057(16) 0.0014(17)
C18 0.0232(15) 0.0326(18) 0.0271(16) -0.0076(14) -0.0010(12) -0.0016(14)
C19 0.0151(13) 0.0318(17) 0.0215(14) -0.0069(13) 0.0006(11) 0.0012(12)
C20 0.0214(15) 0.0347(19) 0.0285(16) -0.0059(14) -0.0049(12) -0.0003(14)
C21 0.0240(16) 0.061(3) 0.0313(18) -0.0048(17) -0.0095(14) 0.0004(17)
C22 0.0358(19) 0.056(3) 0.0318(19) -0.0004(18) -0.0115(15) 0.0138(18)
C23 0.047(2) 0.033(2) 0.0310(18) 0.0010(15) -0.0039(16) 0.0123(17)
C24 0.0281(16) 0.0274(17) 0.0271(16) -0.0046(13) -0.0033(13) 0.0022(14)
C25 0.0197(14) 0.0175(15) 0.0299(16) -0.0004(12) -0.0105(12) 0.0006(12)
C26 0.0259(15) 0.0258(17) 0.0321(17) -0.0042(13) -0.0106(13) -0.0024(13)
C27 0.044(2) 0.0305(19) 0.0343(19) -0.0108(15) -0.0183(15) 0.0028(16)
C28 0.046(2) 0.0242(18) 0.056(2) -0.0097(17) -0.0307(19) -0.0036(16)
C29 0.0256(17) 0.0264(19) 0.069(3) 0.0035(17) -0.0226(17) -0.0065(14)
C30 0.0219(15) 0.0241(17) 0.044(2) -0.0001(15) -0.0065(14) -0.0031(13)
C31 0.0248(14) 0.0235(16) 0.0181(14) -0.0061(12) -0.0013(11) -0.0061(13)
C32 0.0294(16) 0.0244(17) 0.0300(17) -0.0014(13) -0.0072(13) -0.0035(14)
C33 0.052(2) 0.0296(19) 0.0310(18) 0.0022(15) -0.0124(16) -0.0028(17)
C34 0.066(3) 0.030(2) 0.0286(18) 0.0083(15) -0.0060(17) -0.0169(18)
C35 0.047(2) 0.039(2) 0.0238(16) -0.0015(15) 0.0045(15) -0.0220(17)
C36 0.0278(16) 0.0339(18) 0.0202(15) -0.0052(13) -0.0028(12) -0.0092(14)
C37 0.0267(15) 0.0171(15) 0.0183(14) -0.0001(11) -0.0003(12) 0.0005(12)
C38 0.0282(16) 0.0229(16) 0.0294(17) -0.0014(13) 0.0032(13) 0.0016(13)
C39 0.042(2) 0.0285(19) 0.0364(19) 0.0001(15) 0.0134(16) 0.0058(16)
C40 0.071(3) 0.0219(18) 0.0307(19) -0.0096(15) 0.0147(18) -0.0015(18)
C41 0.059(2) 0.0250(18) 0.0274(17) -0.0066(14) -0.0033(16) -0.0071(17)
C42 0.0354(17) 0.0213(16) 0.0230(15) -0.0027(13) -0.0015(13) -0.0026(14)
C43 0.0172(13) 0.0281(17) 0.0235(15) -0.0077(12) -0.0056(11) -0.0052(12)
C44 0.0291(16) 0.0258(17) 0.0232(15) -0.0067(13) 0.0002(12) -0.0053(13)
C45 0.055(2) 0.0277(18) 0.0241(16) -0.0021(14) -0.0035(15) -0.0139(16)
C46 0.040(2) 0.049(2) 0.0316(18) -0.0038(17) 0.0038(15) -0.0259(18)
C47 0.0215(15) 0.052(2) 0.0324(18) -0.0064(16) 0.0000(13) -0.0120(16)
C48 0.0220(15) 0.0346(19) 0.0277(16) -0.0039(14) -0.0044(12) -0.0001(14)
C49 0.039(2) 0.045(2) 0.054(2) -0.018(2) -0.0034(18) -0.0038(18)
C50 0.041(2) 0.053(3) 0.071(3) -0.006(2) -0.004(2) -0.005(2)
C51 0.062(3) 0.073(4) 0.064(3) 0.014(3) -0.022(3) -0.033(3)
C52 0.103(4) 0.075(4) 0.042(2) -0.012(2) -0.006(3) -0.050(3)
C53 0.068(3) 0.046(3) 0.056(3) -0.021(2) 0.018(2) -0.027(2)
C54 0.069(3) 0.043(2) 0.043(2) -0.0077(19) 0.002(2) -0.009(2)
C55 0.084(4) 0.045(3) 0.050(3) 0.010(2) -0.007(2) -0.004(2)
C56 0.069(3) 0.040(3) 0.081(4) 0.007(2) -0.007(3) 0.009(2)
C57 0.057(3) 0.041(3) 0.074(3) -0.009(2) 0.011(2) 0.001(2)
C58 0.050(2) 0.031(2) 0.049(2) -0.0055(17) 0.0001(19) -0.0101(18)
C59 0.044(2) 0.049(3) 0.045(2) 0.0031(19) -0.0054(18) 0.0010(19)
C60 0.051(2) 0.045(2) 0.048(2) 0.0017(19) -0.0028(19) -0.014(2)
C61 0.036(2) 0.045(2) 0.057(3) -0.016(2) -0.0064(18) -0.0103(18)
C62 0.047(2) 0.041(2) 0.044(2) -0.0120(18) -0.0111(18) 0.0009(18)
C63 0.042(2) 0.040(2) 0.0280(18) -0.0075(16) 0.0014(15) -0.0012(17)
C64 0.052(3) 0.067(3) 0.055(3) -0.009(2) -0.009(2) 0.014(2)
C65 0.085(4) 0.071(4) 0.054(3) -0.021(3) -0.004(3) 0.009(3)
C66 0.232(10) 0.097(5) 0.035(3) -0.019(3) -0.020(4) 0.017(6)
C67 0.337(14) 0.068(4) 0.041(3) 0.002(3) -0.015(5) 0.046(6)
C68 0.145(6) 0.051(3) 0.036(2) -0.009(2) 0.010(3) -0.009(3)
C69 0.069(3) 0.037(2) 0.038(2) -0.0054(17) -0.021(2) 0.009(2)
C70 0.066(3) 0.053(3) 0.052(3) -0.006(2) -0.032(2) -0.001(2)
C71 0.045(2) 0.069(3) 0.060(3) -0.010(2) -0.024(2) 0.004(2)
C72 0.049(3) 0.060(3) 0.075(3) -0.029(3) -0.015(2) 0.015(2)
C73 0.047(2) 0.043(2) 0.078(3) -0.027(2) -0.014(2) 0.008(2)
C74 0.059(3) 0.034(2) 0.057(3) -0.0111(19) -0.018(2) 0.0062(19)
C75 0.063(3) 0.042(2) 0.046(2) -0.0049(19) -0.011(2) 0.010(2)
C76 0.088(4) 0.029(2) 0.073(3) -0.003(2) -0.021(3) 0.002(2)
C77 0.074(3) 0.035(2) 0.075(3) -0.021(2) -0.028(3) 0.003(2)
C78 0.048(2) 0.038(2) 0.054(2) -0.0082(19) -0.0163(19) 0.0034(18)
C79 0.060(3) 0.036(2) 0.045(2) -0.0039(18) 0.004(2) 0.007(2)
C80 0.145(6) 0.055(3) 0.058(3) 0.018(3) 0.036(4) 0.030(4)
C81 0.145(6) 0.081(4) 0.046(3) 0.006(3) 0.038(3) 0.029(4)
C82 0.082(4) 0.051(3) 0.054(3) -0.014(2) 0.000(3) 0.020(3)
C83 0.055(2) 0.034(2) 0.046(2) 0.0009(18) -0.0115(19) 0.0009(19)
C84 0.034(2) 0.063(3) 0.048(2) 0.002(2) 0.0003(18) -0.008(2)
C85 0.042(2) 0.056(3) 0.055(3) 0.000(2) -0.0137(19) 0.004(2)
C86 0.032(2) 0.058(3) 0.101(4) 0.002(3) -0.020(2) -0.005(2)
C87 0.037(2) 0.064(3) 0.102(4) 0.019(3) -0.001(2) -0.012(2)
C88 0.042(2) 0.049(3) 0.050(2) 0.004(2) -0.0050(18) 0.0031(19)

loop_
_geom_bond_atom_site_label_1
_geom_bond_atom_site_label_2
_geom_bond_distance
_geom_bond_site_symmetry_2
_geom_bond_publ_flag
Ce1 N2 2.373(2) . ?
Ce1 N6 2.374(2) . ?
Ce1 N3 2.380(3) . ?
Ce1 N4 2.381(2) . ?
Ce1 N1 2.390(3) . ?
Ce1 N8 2.394(2) . ?
Ce1 N7 2.397(2) . ?
Ce1 N5 2.398(2) . ?
Ce1 Na4 3.4755(12) . ?
Ce1 Na3 3.4893(14) . ?
Ce1 Na2 3.5229(13) . ?
Ce1 Na1 3.5403(13) . ?
Na1 N9 2.477(3) . ?
Na1 N10 2.493(3) . ?
Na1 N3 2.535(3) . ?
Na1 N2 2.630(3) . ?
Na1 C1 2.832(3) . ?
Na1 N1 2.853(3) . ?
Na1 C2 2.877(3) . ?
Na1 C13 3.111(3) . ?
Na1 C14 3.121(3) . ?
Na2 N11 2.450(3) . ?
Na2 N12 2.512(4) . ?
Na2 N6 2.549(3) . ?
Na2 N4 2.625(3) . ?
Na2 C13 2.903(3) . ?
Na2 N3 2.905(3) . ?
Na2 C18 2.946(4) . ?
Na2 C31 3.116(3) . ?
Na3 N13 2.453(4) . ?
Na3 N14 2.482(3) . ?
Na3 N7 2.549(3) . ?
Na3 N5 2.578(3) . ?
Na3 N6 2.763(3) . ?
Na3 C31 2.797(3) . ?
Na3 C32 2.958(3) . ?
Na4 N16 2.435(3) . ?
Na4 N15 2.475(3) . ?
Na4 N1 2.508(3) . ?
Na4 N8 2.634(3) . ?
Na4 N7 2.774(3) . ?
Na4 C37 2.807(3) . ?
Na4 C42 2.954(3) . ?
N1 C1 1.375(4) . ?
N1 N2 1.462(3) . ?
N2 C7 1.384(4) . ?
N3 C13 1.373(4) . ?
N3 N4 1.461(3) . ?
N4 C19 1.388(4) . ?
N5 C25 1.386(4) . ?
N5 N6 1.457(3) . ?
N6 C31 1.380(4) . ?
N7 C37 1.373(4) . ?
N7 N8 1.466(3) . ?
N8 C43 1.397(4) . ?
N9 C53 1.325(5) . ?
N9 C49 1.334(5) . ?
N10 C58 1.321(5) . ?
N10 C54 1.334(5) . ?
N11 C59 1.332(5) . ?
N11 C63 1.335(5) . ?
N12 C68 1.310(6) . ?
N12 C64 1.331(6) . ?
N13 C73 1.322(5) . ?
N13 C69 1.334(5) . ?
N14 C78 1.326(5) . ?
N14 C74 1.345(5) . ?
N15 C79 1.308(5) . ?
N15 C83 1.339(5) . ?
N16 C88 1.320(5) . ?
N16 C84 1.328(5) . ?
C1 C2 1.410(4) . ?
C1 C6 1.423(4) . ?
C2 C3 1.392(5) . ?
C3 C4 1.383(6) . ?
C4 C5 1.393(6) . ?
C5 C6 1.372(5) . ?
C7 C12 1.402(4) . ?
C7 C8 1.408(4) . ?
C8 C9 1.373(5) . ?
C9 C10 1.385(5) . ?
C10 C11 1.390(5) . ?
C11 C12 1.382(4) . ?
C13 C18 1.411(4) . ?
C13 C14 1.416(4) . ?
C14 C15 1.372(4) . ?
C15 C16 1.390(5) . ?
C16 C17 1.376(5) . ?
C17 C18 1.395(5) . ?
C19 C24 1.401(5) . ?
C19 C20 1.421(4) . ?
C20 C21 1.376(5) . ?
C21 C22 1.384(6) . ?
C22 C23 1.383(5) . ?
C23 C24 1.393(5) . ?
C25 C26 1.399(4) . ?
C25 C30 1.417(4) . ?
C26 C27 1.380(4) . ?
C27 C28 1.386(5) . ?
C28 C29 1.386(6) . ?
C29 C30 1.382(5) . ?
C31 C32 1.414(4) . ?
C31 C36 1.417(4) . ?
C32 C33 1.390(5) . ?
C33 C34 1.380(5) . ?
C34 C35 1.384(5) . ?
C35 C36 1.377(5) . ?
C37 C42 1.413(4) . ?
C37 C38 1.421(4) . ?
C38 C39 1.378(5) . ?
C39 C40 1.389(6) . ?
C40 C41 1.377(6) . ?
C41 C42 1.385(5) . ?
C43 C48 1.404(4) . ?
C43 C44 1.405(5) . ?
C44 C45 1.388(4) . ?
C45 C46 1.392(5) . ?
C46 C47 1.378(6) . ?
C47 C48 1.384(5) . ?
C49 C50 1.382(6) . ?
C50 C51 1.347(7) . ?
C51 C52 1.386(8) . ?
C52 C53 1.381(7) . ?
C54 C55 1.376(6) . ?
C55 C56 1.365(7) . ?
C56 C57 1.377(7) . ?
C57 C58 1.374(6) . ?
C59 C60 1.375(6) . ?
C60 C61 1.380(6) . ?
C61 C62 1.360(6) . ?
C62 C63 1.385(5) . ?
C64 C65 1.347(6) . ?
C65 C66 1.323(8) . ?
C66 C67 1.383(9) . ?
C67 C68 1.370(7) . ?
C69 C70 1.379(6) . ?
C70 C71 1.374(6) . ?
C71 C72 1.378(6) . ?
C72 C73 1.381(6) . ?
C74 C75 1.365(6) . ?
C75 C76 1.359(6) . ?
C76 C77 1.382(7) . ?
C77 C78 1.371(6) . ?
C79 C80 1.354(6) . ?
C80 C81 1.374(7) . ?
C81 C82 1.361(7) . ?
C82 C83 1.359(6) . ?
C84 C85 1.376(5) . ?
C85 C86 1.362(6) . ?
C86 C87 1.361(7) . ?
C87 C88 1.374(6) . ?

loop_
_geom_angle_atom_site_label_1
_geom_angle_atom_site_label_2
_geom_angle_atom_site_label_3
_geom_angle
_geom_angle_site_symmetry_1
_geom_angle_site_symmetry_3
_geom_angle_publ_flag
N2 Ce1 N6 133.48(8) . . ?
N2 Ce1 N3 93.67(9) . . ?
N6 Ce1 N3 92.16(9) . . ?
N2 Ce1 N4 116.00(9) . . ?
N6 Ce1 N4 94.47(9) . . ?
N3 Ce1 N4 35.73(8) . . ?
N2 Ce1 N1 35.74(8) . . ?
N6 Ce1 N1 169.22(7) . . ?
N3 Ce1 N1 89.27(9) . . ?
N4 Ce1 N1 92.92(9) . . ?
N2 Ce1 N8 116.40(8) . . ?
N6 Ce1 N8 91.62(8) . . ?
N3 Ce1 N8 132.96(8) . . ?
N4 Ce1 N8 97.23(8) . . ?
N1 Ce1 N8 95.22(8) . . ?
N2 Ce1 N7 93.13(8) . . ?
N6 Ce1 N7 89.86(8) . . ?
N3 Ce1 N7 168.51(8) . . ?
N4 Ce1 N7 132.82(8) . . ?
N1 Ce1 N7 90.86(8) . . ?
N8 Ce1 N7 35.62(8) . . ?
N2 Ce1 N5 97.98(8) . . ?
N6 Ce1 N5 35.55(7) . . ?
N3 Ce1 N5 93.72(8) . . ?
N4 Ce1 N5 115.40(8) . . ?
N1 Ce1 N5 133.69(8) . . ?
N8 Ce1 N5 115.04(8) . . ?
N7 Ce1 N5 94.49(8) . . ?
N2 Ce1 Na4 71.38(6) . . ?
N6 Ce1 Na4 139.21(6) . . ?
N3 Ce1 Na4 121.55(7) . . ?
N4 Ce1 Na4 100.65(6) . . ?
N1 Ce1 Na4 46.18(6) . . ?
N8 Ce1 Na4 49.20(6) . . ?
N7 Ce1 Na4 52.55(6) . . ?
N5 Ce1 Na4 143.10(6) . . ?
N2 Ce1 Na3 99.85(7) . . ?
N6 Ce1 Na3 52.10(7) . . ?
N3 Ce1 Na3 140.25(6) . . ?
N4 Ce1 Na3 143.23(7) . . ?
N1 Ce1 Na3 122.54(6) . . ?
N8 Ce1 Na3 72.22(6) . . ?
N7 Ce1 Na3 46.92(6) . . ?
N5 Ce1 Na3 47.62(6) . . ?
Na4 Ce1 Na3 98.19(3) . . ?
N2 Ce1 Na2 144.98(6) . . ?
N6 Ce1 Na2 46.32(6) . . ?
N3 Ce1 Na2 54.92(7) . . ?
N4 Ce1 Na2 48.18(7) . . ?
N1 Ce1 Na2 140.13(6) . . ?
N8 Ce1 Na2 97.85(6) . . ?
N7 Ce1 Na2 120.59(6) . . ?
N5 Ce1 Na2 72.07(6) . . ?
Na4 Ce1 Na2 135.59(3) . . ?
Na3 Ce1 Na2 97.32(3) . . ?
N2 Ce1 Na1 47.99(7) . . ?
N6 Ce1 Na1 121.90(6) . . ?
N3 Ce1 Na1 45.69(6) . . ?
N4 Ce1 Na1 72.89(6) . . ?
N1 Ce1 Na1 53.34(6) . . ?
N8 Ce1 Na1 145.16(6) . . ?
N7 Ce1 Na1 140.10(6) . . ?
N5 Ce1 Na1 99.06(6) . . ?
Na4 Ce1 Na1 98.79(3) . . ?
Na3 Ce1 Na1 134.50(3) . . ?
Na2 Ce1 Na1 99.30(3) . . ?
N9 Na1 N10 94.01(11) . . ?
N9 Na1 N3 126.05(11) . . ?
N10 Na1 N3 104.46(10) . . ?
N9 Na1 N2 93.36(10) . . ?
N10 Na1 N2 161.91(11) . . ?
N3 Na1 N2 84.31(9) . . ?
N9 Na1 C1 124.80(11) . . ?
N10 Na1 C1 110.59(11) . . ?
N3 Na1 C1 95.38(9) . . ?
N2 Na1 C1 52.12(8) . . ?
N9 Na1 N1 122.00(10) . . ?
N10 Na1 N1 135.26(10) . . ?
N3 Na1 N1 76.67(8) . . ?
N2 Na1 N1 30.58(7) . . ?
C1 Na1 N1 27.98(8) . . ?
N9 Na1 C2 100.73(11) . . ?
N10 Na1 C2 100.64(11) . . ?
N3 Na1 C2 123.95(9) . . ?
N2 Na1 C2 61.71(9) . . ?
C1 Na1 C2 28.58(9) . . ?
N1 Na1 C2 50.99(8) . . ?
N9 Na1 C13 111.26(10) . . ?
N10 Na1 C13 85.84(10) . . ?
N3 Na1 C13 25.64(8) . . ?
N2 Na1 C13 106.76(9) . . ?
C1 Na1 C13 118.88(9) . . ?
N1 Na1 C13 102.30(8) . . ?
C2 Na1 C13 146.88(9) . . ?
N9 Na1 C14 85.40(10) . . ?
N10 Na1 C14 82.84(10) . . ?
N3 Na1 C14 48.70(8) . . ?
N2 Na1 C14 114.23(9) . . ?
C1 Na1 C14 144.08(9) . . ?
N1 Na1 C14 122.21(9) . . ?
C2 Na1 C14 172.64(10) . . ?
C13 Na1 C14 26.26(7) . . ?
N9 Na1 Ce1 116.28(9) . . ?
N10 Na1 Ce1 143.88(9) . . ?
N3 Na1 Ce1 42.21(6) . . ?
N2 Na1 Ce1 42.10(6) . . ?
C1 Na1 Ce1 69.03(7) . . ?
N1 Na1 Ce1 42.21(5) . . ?
C2 Na1 Ce1 92.92(7) . . ?
C13 Na1 Ce1 65.74(6) . . ?
C14 Na1 Ce1 80.64(6) . . ?
N11 Na2 N12 91.14(11) . . ?
N11 Na2 N6 128.03(11) . . ?
N12 Na2 N6 105.23(11) . . ?
N11 Na2 N4 97.07(10) . . ?
N12 Na2 N4 159.00(12) . . ?
N6 Na2 N4 84.83(9) . . ?
N11 Na2 C13 126.21(11) . . ?
N12 Na2 C13 108.42(12) . . ?
N6 Na2 C13 95.17(9) . . ?
N4 Na2 C13 51.51(8) . . ?
N11 Na2 N3 124.68(10) . . ?
N12 Na2 N3 133.10(11) . . ?
N6 Na2 N3 77.49(8) . . ?
N4 Na2 N3 30.09(7) . . ?
C13 Na2 N3 27.34(7) . . ?
N11 Na2 C18 102.12(11) . . ?
N12 Na2 C18 97.93(12) . . ?
N6 Na2 C18 123.07(9) . . ?
N4 Na2 C18 61.49(9) . . ?
C13 Na2 C18 27.90(8) . . ?
N3 Na2 C18 49.92(8) . . ?
N11 Na2 C31 112.48(11) . . ?
N12 Na2 C31 86.25(11) . . ?
N6 Na2 C31 25.79(8) . . ?
N4 Na2 C31 108.10(9) . . ?
C13 Na2 C31 118.22(9) . . ?
N3 Na2 C31 103.20(8) . . ?
C18 Na2 C31 145.08(9) . . ?
N11 Na2 Ce1 121.14(8) . . ?
N12 Na2 Ce1 143.40(9) . . ?
N6 Na2 Ce1 42.35(6) . . ?
N4 Na2 Ce1 42.51(6) . . ?
C13 Na2 Ce1 67.95(6) . . ?
N3 Na2 Ce1 42.11(5) . . ?
C18 Na2 Ce1 91.95(7) . . ?
C31 Na2 Ce1 66.63(6) . . ?
N13 Na3 N14 83.92(12) . . ?
N13 Na3 N7 124.36(11) . . ?
N14 Na3 N7 110.49(10) . . ?
N13 Na3 N5 100.53(10) . . ?
N14 Na3 N5 155.86(11) . . ?
N7 Na3 N5 86.75(9) . . ?
N13 Na3 N6 130.09(10) . . ?
N14 Na3 N6 133.14(11) . . ?
N7 Na3 N6 78.63(8) . . ?
N5 Na3 N6 31.42(7) . . ?
N13 Na3 C31 130.23(11) . . ?
N14 Na3 C31 106.22(11) . . ?
N7 Na3 C31 98.04(9) . . ?
N5 Na3 C31 53.01(8) . . ?
N6 Na3 C31 28.73(8) . . ?
N13 Na3 C32 104.36(11) . . ?
N14 Na3 C32 94.50(11) . . ?
N7 Na3 C32 126.27(10) . . ?
N5 Na3 C32 61.37(9) . . ?
N6 Na3 C32 51.17(8) . . ?
C31 Na3 C32 28.27(9) . . ?
N13 Na3 Ce1 122.31(10) . . ?
N14 Na3 Ce1 149.43(9) . . ?
N7 Na3 Ce1 43.39(6) . . ?
N5 Na3 Ce1 43.40(6) . . ?
N6 Na3 Ce1 42.68(5) . . ?
C31 Na3 Ce1 70.28(7) . . ?
C32 Na3 Ce1 93.53(7) . . ?
N16 Na4 N15 91.66(11) . . ?
N16 Na4 N1 121.13(11) . . ?
N15 Na4 N1 106.21(10) . . ?
N16 Na4 N8 97.62(10) . . ?
N15 Na4 N8 157.14(11) . . ?
N1 Na4 N8 86.78(8) . . ?
N16 Na4 N7 127.20(10) . . ?
N15 Na4 N7 130.99(10) . . ?
N1 Na4 N7 80.27(8) . . ?
N8 Na4 N7 31.32(7) . . ?
N16 Na4 C37 127.94(11) . . ?
N15 Na4 C37 105.80(11) . . ?
N1 Na4 C37 100.73(9) . . ?
N8 Na4 C37 52.41(8) . . ?
N7 Na4 C37 28.48(8) . . ?
N16 Na4 C42 102.72(11) . . ?
N15 Na4 C42 96.78(10) . . ?
N1 Na4 C42 128.85(10) . . ?
N8 Na4 C42 60.85(8) . . ?
N7 Na4 C42 51.08(8) . . ?
C37 Na4 C42 28.25(9) . . ?
N16 Na4 Ce1 119.17(8) . . ?
N15 Na4 Ce1 144.08(8) . . ?
N1 Na4 Ce1 43.44(6) . . ?
N8 Na4 Ce1 43.48(5) . . ?
N7 Na4 Ce1 43.32(5) . . ?
C37 Na4 Ce1 70.87(6) . . ?
C42 Na4 Ce1 93.94(7) . . ?
C1 N1 N2 116.0(2) . . ?
C1 N1 Ce1 151.6(2) . . ?
N2 N1 Ce1 71.51(14) . . ?
C1 N1 Na4 105.15(17) . . ?
N2 N1 Na4 123.23(17) . . ?
Ce1 N1 Na4 90.37(9) . . ?
C1 N1 Na1 75.15(16) . . ?
N2 N1 Na1 66.26(13) . . ?
Ce1 N1 Na1 84.45(8) . . ?
Na4 N1 Na1 167.00(11) . . ?
C7 N2 N1 115.1(2) . . ?
C7 N2 Ce1 126.9(2) . . ?
N1 N2 Ce1 72.75(14) . . ?
C7 N2 Na1 141.64(19) . . ?
N1 N2 Na1 83.17(15) . . ?
Ce1 N2 Na1 89.92(8) . . ?
C13 N3 N4 116.9(2) . . ?
C13 N3 Ce1 149.1(2) . . ?
N4 N3 Ce1 72.15(14) . . ?
C13 N3 Na1 101.31(17) . . ?
N4 N3 Na1 129.21(18) . . ?
Ce1 N3 Na1 92.09(9) . . ?
C13 N3 Na2 76.26(17) . . ?
N4 N3 Na2 64.31(14) . . ?
Ce1 N3 Na2 82.96(8) . . ?
Na1 N3 Na2 163.34(11) . . ?
C19 N4 N3 115.0(2) . . ?
C19 N4 Ce1 128.49(19) . . ?
N3 N4 Ce1 72.12(14) . . ?
C19 N4 Na2 140.17(18) . . ?
N3 N4 Na2 85.60(15) . . ?
Ce1 N4 Na2 89.31(9) . . ?
C25 N5 N6 114.5(2) . . ?
C25 N5 Ce1 127.69(19) . . ?
N6 N5 Ce1 71.32(13) . . ?
C25 N5 Na3 142.6(2) . . ?
N6 N5 Na3 81.31(14) . . ?
Ce1 N5 Na3 88.98(8) . . ?
C31 N6 N5 116.0(2) . . ?
C31 N6 Ce1 153.70(19) . . ?
N5 N6 Ce1 73.13(13) . . ?
C31 N6 Na2 100.74(18) . . ?
N5 N6 Na2 125.78(17) . . ?
Ce1 N6 Na2 91.33(9) . . ?
C31 N6 Na3 77.00(17) . . ?
N5 N6 Na3 67.27(14) . . ?
Ce1 N6 Na3 85.23(8) . . ?
Na2 N6 Na3 164.79(10) . . ?
C37 N7 N8 116.0(2) . . ?
C37 N7 Ce1 154.3(2) . . ?
N8 N7 Ce1 72.08(13) . . ?
C37 N7 Na3 103.22(18) . . ?
N8 N7 Na3 123.85(17) . . ?
Ce1 N7 Na3 89.69(8) . . ?
C37 N7 Na4 77.11(16) . . ?
N8 N7 Na4 69.08(14) . . ?
Ce1 N7 Na4 84.13(8) . . ?
Na3 N7 Na4 163.02(11) . . ?
C43 N8 N7 114.2(2) . . ?
C43 N8 Ce1 128.81(18) . . ?
N7 N8 Ce1 72.30(13) . . ?
C43 N8 Na4 143.29(18) . . ?
N7 N8 Na4 79.60(14) . . ?
Ce1 N8 Na4 87.32(8) . . ?
C53 N9 C49 116.7(4) . . ?
C53 N9 Na1 124.8(3) . . ?
C49 N9 Na1 116.9(2) . . ?
C58 N10 C54 116.2(4) . . ?
C58 N10 Na1 126.9(3) . . ?
C54 N10 Na1 116.5(3) . . ?
C59 N11 C63 117.1(3) . . ?
C59 N11 Na2 126.1(3) . . ?
C63 N11 Na2 116.7(2) . . ?
C68 N12 C64 116.2(4) . . ?
C68 N12 Na2 125.0(3) . . ?
C64 N12 Na2 118.8(3) . . ?
C73 N13 C69 116.4(4) . . ?
C73 N13 Na3 121.0(3) . . ?
C69 N13 Na3 121.2(3) . . ?
C78 N14 C74 116.5(3) . . ?
C78 N14 Na3 130.7(3) . . ?
C74 N14 Na3 112.6(2) . . ?
C79 N15 C83 116.6(3) . . ?
C79 N15 Na4 119.5(3) . . ?
C83 N15 Na4 123.6(3) . . ?
C88 N16 C84 116.7(3) . . ?
C88 N16 Na4 116.1(3) . . ?
C84 N16 Na4 127.1(3) . . ?
N1 C1 C2 124.7(3) . . ?
N1 C1 C6 118.7(3) . . ?
C2 C1 C6 116.6(3) . . ?
N1 C1 Na1 76.87(16) . . ?
C2 C1 Na1 77.50(18) . . ?
C6 C1 Na1 120.2(2) . . ?
C3 C2 C1 121.2(3) . . ?
C3 C2 Na1 123.1(2) . . ?
C1 C2 Na1 73.92(17) . . ?
C4 C3 C2 120.9(3) . . ?
C3 C4 C5 118.8(3) . . ?
C6 C5 C4 121.2(3) . . ?
C5 C6 C1 121.3(3) . . ?
N2 C7 C12 124.5(3) . . ?
N2 C7 C8 118.9(3) . . ?
C12 C7 C8 116.6(3) . . ?
C9 C8 C7 121.5(3) . . ?
C8 C9 C10 121.4(3) . . ?
C9 C10 C11 118.0(3) . . ?
C12 C11 C10 121.1(3) . . ?
C11 C12 C7 121.4(3) . . ?
N3 C13 C18 125.0(3) . . ?
N3 C13 C14 118.2(3) . . ?
C18 C13 C14 116.7(3) . . ?
N3 C13 Na2 76.40(16) . . ?
C18 C13 Na2 77.75(18) . . ?
C14 C13 Na2 121.6(2) . . ?
N3 C13 Na1 53.05(14) . . ?
C18 C13 Na1 142.1(2) . . ?
C14 C13 Na1 77.30(18) . . ?
Na2 C13 Na1 127.01(11) . . ?
C15 C14 C13 121.6(3) . . ?
C15 C14 Na1 139.7(2) . . ?
C13 C14 Na1 76.44(18) . . ?
C14 C15 C16 120.9(3) . . ?
C17 C16 C15 119.1(3) . . ?
C16 C17 C18 120.9(3) . . ?
C17 C18 C13 120.8(3) . . ?
C17 C18 Na2 124.6(3) . . ?
C13 C18 Na2 74.35(18) . . ?
N4 C19 C24 125.0(3) . . ?
N4 C19 C20 118.3(3) . . ?
C24 C19 C20 116.7(3) . . ?
C21 C20 C19 121.2(3) . . ?
C20 C21 C22 121.5(3) . . ?
C23 C22 C21 118.2(3) . . ?
C22 C23 C24 121.4(4) . . ?
C23 C24 C19 121.0(3) . . ?
N5 C25 C26 124.3(3) . . ?
N5 C25 C30 119.0(3) . . ?
C26 C25 C30 116.6(3) . . ?
C27 C26 C25 121.7(3) . . ?
C26 C27 C28 121.1(3) . . ?
C27 C28 C29 118.2(3) . . ?
C30 C29 C28 121.4(3) . . ?
C29 C30 C25 120.9(3) . . ?
N6 C31 C32 124.9(3) . . ?
N6 C31 C36 118.3(3) . . ?
C32 C31 C36 116.8(3) . . ?
N6 C31 Na3 74.27(16) . . ?
C32 C31 Na3 82.21(19) . . ?
C36 C31 Na3 117.29(19) . . ?
N6 C31 Na2 53.47(15) . . ?
C32 C31 Na2 137.5(2) . . ?
C36 C31 Na2 81.0(2) . . ?
Na3 C31 Na2 125.76(11) . . ?
C33 C32 C31 120.6(3) . . ?
C33 C32 Na3 123.7(2) . . ?
C31 C32 Na3 69.52(17) . . ?
C34 C33 C32 121.3(3) . . ?
C33 C34 C35 118.8(3) . . ?
C36 C35 C34 121.2(3) . . ?
C35 C36 C31 121.2(3) . . ?
N7 C37 C42 125.3(3) . . ?
N7 C37 C38 117.8(3) . . ?
C42 C37 C38 116.8(3) . . ?
N7 C37 Na4 74.40(17) . . ?
C42 C37 Na4 81.65(19) . . ?
C38 C37 Na4 119.0(2) . . ?
C39 C38 C37 120.5(3) . . ?
C38 C39 C40 121.6(3) . . ?
C41 C40 C39 118.7(3) . . ?
C40 C41 C42 121.1(3) . . ?
C41 C42 C37 121.1(3) . . ?
C41 C42 Na4 126.6(2) . . ?
C37 C42 Na4 70.10(17) . . ?
N8 C43 C48 118.1(3) . . ?
N8 C43 C44 124.4(3) . . ?
C48 C43 C44 117.4(3) . . ?
C45 C44 C43 121.0(3) . . ?
C44 C45 C46 120.9(4) . . ?
C47 C46 C45 118.1(3) . . ?
C46 C47 C48 122.0(3) . . ?
C47 C48 C43 120.5(3) . . ?
N9 C49 C50 123.5(4) . . ?
C51 C50 C49 119.5(5) . . ?
C50 C51 C52 118.0(4) . . ?
C53 C52 C51 119.2(4) . . ?
N9 C53 C52 123.1(4) . . ?
N10 C54 C55 124.3(4) . . ?
C56 C55 C54 118.3(4) . . ?
C55 C56 C57 118.4(4) . . ?
C58 C57 C56 119.0(4) . . ?
N10 C58 C57 123.7(4) . . ?
N11 C59 C60 123.5(4) . . ?
C59 C60 C61 118.7(4) . . ?
C62 C61 C60 118.7(4) . . ?
C61 C62 C63 119.3(4) . . ?
N11 C63 C62 122.8(4) . . ?
N12 C64 C65 124.4(5) . . ?
C66 C65 C64 118.9(5) . . ?
C65 C66 C67 119.1(5) . . ?
C68 C67 C66 118.1(6) . . ?
N12 C68 C67 123.1(5) . . ?
N13 C69 C70 123.8(4) . . ?
C71 C70 C69 118.8(4) . . ?
C70 C71 C72 118.3(4) . . ?
C71 C72 C73 118.6(4) . . ?
N13 C73 C72 124.1(4) . . ?
N14 C74 C75 124.1(4) . . ?
C76 C75 C74 118.4(4) . . ?
C75 C76 C77 118.8(4) . . ?
C78 C77 C76 119.1(4) . . ?
N14 C78 C77 123.0(4) . . ?
N15 C79 C80 123.9(4) . . ?
C79 C80 C81 119.0(5) . . ?
C82 C81 C80 118.1(5) . . ?
C83 C82 C81 118.9(4) . . ?
N15 C83 C82 123.3(4) . . ?
N16 C84 C85 124.2(4) . . ?
C86 C85 C84 117.8(4) . . ?
C87 C86 C85 119.1(4) . . ?
C86 C87 C88 119.2(4) . . ?
N16 C88 C87 123.0(4) . . ?

_diffrn_measured_fraction_theta_max 0.982
_diffrn_reflns_theta_full        27.61
_diffrn_measured_fraction_theta_full 0.982
_refine_diff_density_max         2.833
_refine_diff_density_min         -1.046
_refine_diff_density_rms         0.091

loop_
_platon_squeeze_void_nr
_platon_squeeze_void_average_x
_platon_squeeze_void_average_y
_platon_squeeze_void_average_z
_platon_squeeze_void_volume
_platon_squeeze_void_count_electrons
_platon_squeeze_void_content
1 0.000 0.000 0.000 300 79 ' '
2 0.190 0.724 0.779 11 0 ' '
3 0.476 0.402 0.921 13 0 ' '
4 0.524 0.598 0.079 13 1 ' '
5 0.810 0.276 0.221 11 0 ' '
_exptl_crystal_colour            'Dark purple'
_exptl_crystal_recrystallization_method 
'Re-crystallisation from solvent: Pyridine ether hexanes'
_chemical_properties_physical    
'Air-sensitive, Moisture-sensitive, Heat-sensitive, Oxygen-sensitive'
####################################################################### 
# 
# This file contains crystal structure data downloaded from the 
# Cambridge Structural Database (CSD) hosted by the Cambridge 
# Crystallographic Data Centre (CCDC).
# 
# Full information about CCDC data access policies and citation 
# guidelines are available at http://www.ccdc.cam.ac.uk/access/V1 
# 
# Audit and citation data items may have been added by the CCDC. 
# Please retain this information to preserve the provenance of 
# this file and to allow appropriate attribution of the data. 
# 
#######################################################################

data_CMPD3(UP4331)
_database_code_depnum_ccdc_archive 'CCDC 1404763'
_audit_update_record             
;
2015-06-03 deposited with the CCDC.
2015-08-10 downloaded from the CCDC.
;

_audit_creation_method           SHELXL-97

_chemical_name_common            ?
_chemical_melting_point          ?
_chemical_formula_moiety         ?
_chemical_formula_sum            'C83 H75 Ce K5 N15'
_chemical_formula_weight         1618.20

loop_
_atom_type_symbol
_atom_type_description
_atom_type_scat_dispersion_real
_atom_type_scat_dispersion_imag
_atom_type_scat_source
C C 0.0033 0.0016 'International Tables Vol C Tables 4.2.6.8 and 6.1.1.4'
H H 0.0000 0.0000 'International Tables Vol C Tables 4.2.6.8 and 6.1.1.4'
K K 0.2009 0.2494 'International Tables Vol C Tables 4.2.6.8 and 6.1.1.4'
N N 0.0061 0.0033 'International Tables Vol C Tables 4.2.6.8 and 6.1.1.4'
Ce Ce -0.2486 2.6331 'International Tables Vol C Tables 4.2.6.8 and 6.1.1.4'

_symmetry_cell_setting           triclinic
_symmetry_space_group_name_H-M   'P -1       '
_symmetry_Int_Tables_number      2

loop_
_symmetry_equiv_pos_as_xyz
'x, y, z'
'-x, -y, -z'

_cell_length_a                   15.2003(12)
_cell_length_b                   15.4668(12)
_cell_length_c                   18.0353(15)
_cell_angle_alpha                93.849(5)
_cell_angle_beta                 101.333(5)
_cell_angle_gamma                107.292(5)
_cell_volume                     3933.7(5)
_cell_formula_units_Z            2
_cell_measurement_temperature    143(1)
_exptl_crystal_description       plate
_exptl_crystal_size_max          0.42
_exptl_crystal_size_mid          0.12
_exptl_crystal_size_min          0.02

_exptl_crystal_density_diffrn    1.366
_exptl_crystal_density_method    'not measured'
_exptl_crystal_F_000             1662
_exptl_absorpt_coefficient_mu    0.897
_exptl_absorpt_correction_type   multi-scan
_exptl_absorpt_process_details   '(SADABS; Sheldrick, 2007)'
_exptl_absorpt_correction_T_min  0.6772
_exptl_absorpt_correction_T_max  0.7456
_diffrn_ambient_temperature      143(1)
_diffrn_radiation_wavelength     0.71073
_diffrn_radiation_type           MoK\a
_diffrn_radiation_source         'sealed tube'
_diffrn_radiation_monochromator  graphite
_diffrn_measurement_device       'CCD Area Detector'
_diffrn_measurement_device_type  'Bruker APEXII'
_diffrn_measurement_method       'phi and omega scans'
_diffrn_reflns_number            95153
_diffrn_reflns_av_R_equivalents  0.0544
_diffrn_reflns_av_sigmaI/netI    0.0581
_diffrn_reflns_limit_h_min       -19
_diffrn_reflns_limit_h_max       19
_diffrn_reflns_limit_k_min       -20
_diffrn_reflns_limit_k_max       19
_diffrn_reflns_limit_l_min       -23
_diffrn_reflns_limit_l_max       23
_diffrn_reflns_theta_min         1.63
_diffrn_reflns_theta_max         27.61
_reflns_number_total             17890
_reflns_number_gt                13252
_reflns_threshold_expression     >2sigma(I)
_computing_data_collection       'Bruker APEX2'
_computing_data_reduction        'Bruker SAINT'
_computing_structure_solution    'SHELXS-97 (Sheldrick, 2008)'
_computing_structure_refinement  'SHELXL-97 (Sheldrick, 2008)'
_refine_ls_structure_factor_coef Fsqd
_refine_ls_matrix_type           full
_refine_ls_weighting_scheme      calc
_refine_ls_weighting_details     
'calc w=1/[\s^2^(Fo^2^)+(0.0789P)^2^+6.9251P] where P=(Fo^2^+2Fc^2^)/3'
_atom_sites_solution_primary     direct
_atom_sites_solution_hydrogens   geom
_refine_ls_hydrogen_treatment    constr
_refine_ls_extinction_method     none
_refine_ls_extinction_coef       ?
_refine_ls_number_reflns         17890
_refine_ls_number_parameters     968
_refine_ls_number_restraints     456
_refine_ls_R_factor_all          0.0879
_refine_ls_R_factor_gt           0.0556
_refine_ls_wR_factor_ref         0.1570
_refine_ls_wR_factor_gt          0.1380
_refine_ls_goodness_of_fit_ref   1.030
_refine_ls_restrained_S_all      1.028
_refine_ls_shift/su_max          0.012
_refine_ls_shift/su_mean         0.001

loop_
_atom_site_label
_atom_site_type_symbol
_atom_site_fract_x
_atom_site_fract_y
_atom_site_fract_z
_atom_site_U_iso_or_equiv
_atom_site_adp_type
_atom_site_occupancy
_atom_site_symmetry_multiplicity
_atom_site_calc_flag
_atom_site_refinement_flags
_atom_site_disorder_assembly
_atom_site_disorder_group
Ce1 Ce 0.624997(17) 0.443100(16) 0.261514(13) 0.02659(8) Uani 1 1 d . A .
K1 K 0.9144(3) 0.85950(18) 0.35750(18) 0.1563(12) Uani 1 1 d . . .
K2 K 0.40714(9) 0.24196(8) 0.23828(8) 0.0577(3) Uani 1 1 d . A .
K3 K 0.78301(8) 0.33162(8) 0.19137(7) 0.0492(3) Uani 1 1 d . A .
K4 K 0.64650(9) 0.54686(9) 0.46353(7) 0.0561(3) Uani 1 1 d . . .
K5 K 0.58702(9) 0.62487(7) 0.11401(6) 0.0503(3) Uani 1 1 d . . .
N1 N 0.5031(2) 0.4212(2) 0.3445(2) 0.0316(8) Uani 1 1 d . A .
N2 N 0.4622(3) 0.4380(2) 0.2684(2) 0.0323(8) Uani 1 1 d . . .
N3 N 0.7559(3) 0.5615(3) 0.3440(2) 0.0448(10) Uani 1 1 d . A .
N4 N 0.6885(3) 0.6116(3) 0.3330(2) 0.0368(8) Uani 1 1 d . A .
N5 N 0.5904(2) 0.4499(2) 0.12112(19) 0.0293(7) Uani 1 1 d . A .
N6 N 0.6916(3) 0.4643(3) 0.1464(2) 0.0342(8) Uani 1 1 d . . .
N7 N 0.6851(3) 0.3220(2) 0.3089(2) 0.0325(8) Uani 1 1 d . . .
N8 N 0.6050(3) 0.2764(2) 0.2455(2) 0.0328(8) Uani 1 1 d . A .
C1 C 0.4396(3) 0.3724(3) 0.3813(2) 0.0335(9) Uani 1 1 d . A .
C2 C 0.3395(3) 0.3509(3) 0.3568(3) 0.0410(11) Uani 1 1 d . . .
H2 H 0.3146 0.3757 0.3153 0.055 Uiso 1 1 calc R A .
C3 C 0.2782(4) 0.2932(4) 0.3941(3) 0.0518(13) Uani 1 1 d . . .
H3 H 0.2132 0.2785 0.3759 0.069 Uiso 1 1 calc R . .
C4 C 0.3127(4) 0.2572(4) 0.4583(3) 0.0549(14) Uani 1 1 d . . .
H4 H 0.2717 0.2176 0.4823 0.073 Uiso 1 1 calc R A .
C5 C 0.4101(4) 0.2822(4) 0.4853(3) 0.0497(13) Uani 1 1 d . . .
H5 H 0.4339 0.2605 0.5292 0.066 Uiso 1 1 calc R . .
C6 C 0.4724(4) 0.3379(3) 0.4495(3) 0.0384(10) Uani 1 1 d . . .
H6 H 0.5371 0.3535 0.4699 0.051 Uiso 1 1 calc R . .
C7 C 0.4378(3) 0.5152(3) 0.2668(2) 0.0314(9) Uani 1 1 d . A .
C8 C 0.4091(3) 0.5429(3) 0.1948(3) 0.0395(10) Uani 1 1 d . A .
H8 H 0.4062 0.5062 0.1508 0.053 Uiso 1 1 calc R . .
C9 C 0.3854(4) 0.6215(4) 0.1875(3) 0.0495(13) Uani 1 1 d . . .
H9 H 0.3679 0.6372 0.1392 0.066 Uiso 1 1 calc R A .
C10 C 0.3872(4) 0.6772(4) 0.2510(3) 0.0541(14) Uani 1 1 d . A .
H10 H 0.3721 0.7310 0.2463 0.072 Uiso 1 1 calc R . .
C11 C 0.4121(4) 0.6510(4) 0.3219(3) 0.0497(13) Uani 1 1 d . . .
H11 H 0.4125 0.6874 0.3652 0.066 Uiso 1 1 calc R A .
C12 C 0.4363(3) 0.5722(3) 0.3303(3) 0.0398(10) Uani 1 1 d . A .
H12 H 0.4519 0.5566 0.3790 0.053 Uiso 1 1 calc R . .
C13 C 0.8382(3) 0.6042(3) 0.3968(3) 0.0379(10) Uani 1 1 d . A .
C14 C 0.8590(3) 0.6871(3) 0.4428(3) 0.0409(11) Uani 1 1 d . A .
H14 H 0.8145 0.7179 0.4384 0.054 Uiso 1 1 calc R . .
C15 C 0.9448(4) 0.7244(4) 0.4950(3) 0.0557(14) Uani 1 1 d . A .
H15 H 0.9564 0.7798 0.5248 0.074 Uiso 1 1 calc R . .
C16 C 1.0130(4) 0.6826(4) 0.5041(3) 0.0557(14) Uani 1 1 d . . .
H16 H 1.0701 0.7084 0.5396 0.074 Uiso 1 1 calc R A .
C17 C 0.9942(4) 0.6007(4) 0.4588(3) 0.0555(14) Uani 1 1 d . A .
H17 H 1.0399 0.5715 0.4630 0.074 Uiso 1 1 calc R . .
C18 C 0.9096(4) 0.5622(4) 0.4080(3) 0.0505(13) Uani 1 1 d . . .
H18 H 0.8985 0.5060 0.3796 0.067 Uiso 1 1 calc R A .
C19 C 0.7080(3) 0.6789(3) 0.2881(3) 0.0364(10) Uani 1 1 d . A .
C20 C 0.7794(4) 0.6950(5) 0.2477(3) 0.0646(17) Uani 1 1 d . A .
H20 H 0.8175 0.6576 0.2508 0.086 Uiso 1 1 calc R . .
C21 C 0.7950(5) 0.7650(6) 0.2034(5) 0.097(3) Uani 1 1 d . A .
H21 H 0.8431 0.7737 0.1770 0.129 Uiso 1 1 calc R . .
C22 C 0.7397(5) 0.8225(5) 0.1977(5) 0.088(3) Uani 1 1 d . A .
H22 H 0.7518 0.8714 0.1697 0.117 Uiso 1 1 calc R . .
C23 C 0.6663(5) 0.8051(4) 0.2348(4) 0.0660(18) Uani 1 1 d . A .
H23 H 0.6270 0.8413 0.2298 0.088 Uiso 1 1 calc R . .
C24 C 0.6498(4) 0.7362(3) 0.2787(3) 0.0474(12) Uani 1 1 d . A .
H24 H 0.5997 0.7265 0.3029 0.063 Uiso 1 1 calc R . .
C25 C 0.5398(3) 0.3721(3) 0.0713(2) 0.0298(9) Uani 1 1 d . . .
C26 C 0.4402(3) 0.3397(3) 0.0628(2) 0.0352(10) Uani 1 1 d . . .
H26 H 0.4118 0.3724 0.0901 0.047 Uiso 1 1 calc R . .
C27 C 0.3844(4) 0.2608(3) 0.0151(3) 0.0464(12) Uani 1 1 d . . .
H27 H 0.3195 0.2405 0.0117 0.062 Uiso 1 1 calc R A .
C28 C 0.4238(4) 0.2113(3) -0.0278(3) 0.0523(14) Uani 1 1 d . . .
H28 H 0.3861 0.1584 -0.0601 0.070 Uiso 1 1 calc R . .
C29 C 0.5204(5) 0.2422(4) -0.0216(3) 0.0512(14) Uani 1 1 d . . .
H29 H 0.5471 0.2094 -0.0505 0.068 Uiso 1 1 calc R A .
C30 C 0.5792(4) 0.3211(3) 0.0264(3) 0.0389(10) Uani 1 1 d . . .
H30 H 0.6439 0.3403 0.0291 0.052 Uiso 1 1 calc R . .
C31 C 0.7489(3) 0.5064(3) 0.1021(3) 0.0367(10) Uani 1 1 d . A .
C32 C 0.8487(4) 0.5326(4) 0.1312(3) 0.0489(12) Uani 1 1 d . . .
H32 H 0.8719 0.5233 0.1807 0.065 Uiso 1 1 calc R A .
C33 C 0.9113(4) 0.5713(5) 0.0881(4) 0.0675(18) Uani 1 1 d . A .
H33 H 0.9759 0.5878 0.1090 0.090 Uiso 1 1 calc R . .
C34 C 0.8803(5) 0.5861(5) 0.0141(4) 0.075(2) Uani 1 1 d . . .
H34 H 0.9232 0.6107 -0.0152 0.099 Uiso 1 1 calc R A .
C35 C 0.7839(4) 0.5634(4) -0.0151(3) 0.0605(16) Uani 1 1 d . A .
H35 H 0.7623 0.5741 -0.0645 0.081 Uiso 1 1 calc R . .
C36 C 0.7193(4) 0.5256(3) 0.0267(3) 0.0412(11) Uani 1 1 d . . .
H36 H 0.6551 0.5122 0.0055 0.055 Uiso 1 1 calc R A .
C37 C 0.6772(3) 0.2951(3) 0.3785(2) 0.0327(9) Uani 1 1 d . A .
C38 C 0.7436(3) 0.3483(3) 0.4441(3) 0.0415(11) Uani 1 1 d . . .
H38 H 0.7901 0.4007 0.4384 0.055 Uiso 1 1 calc R A .
C39 C 0.7411(4) 0.3244(4) 0.5166(3) 0.0498(13) Uani 1 1 d . A .
H39 H 0.7855 0.3610 0.5586 0.066 Uiso 1 1 calc R . .
C40 C 0.6730(4) 0.2465(4) 0.5271(3) 0.0482(13) Uani 1 1 d . . .
H40 H 0.6721 0.2298 0.5756 0.064 Uiso 1 1 calc R A .
C41 C 0.6069(4) 0.1947(3) 0.4641(3) 0.0455(12) Uani 1 1 d . A .
H41 H 0.5603 0.1429 0.4707 0.061 Uiso 1 1 calc R . .
C42 C 0.6078(4) 0.2175(3) 0.3910(3) 0.0383(10) Uani 1 1 d . . .
H42 H 0.5619 0.1810 0.3498 0.051 Uiso 1 1 calc R A .
C43 C 0.6028(4) 0.1948(3) 0.2120(3) 0.0399(11) Uani 1 1 d . . .
C44 C 0.5353(4) 0.1543(3) 0.1425(3) 0.0461(12) Uani 1 1 d . A .
H44 H 0.4948 0.1854 0.1211 0.061 Uiso 1 1 calc R . .
C45 C 0.5280(6) 0.0711(4) 0.1059(3) 0.069(2) Uani 1 1 d . . .
H45 H 0.4829 0.0469 0.0606 0.092 Uiso 1 1 calc R A .
C46 C 0.5869(6) 0.0226(4) 0.1358(4) 0.083(2) Uani 1 1 d . A .
H46 H 0.5810 -0.0343 0.1112 0.110 Uiso 1 1 calc R . .
C47 C 0.6538(6) 0.0594(4) 0.2016(4) 0.075(2) Uani 1 1 d . . .
H47 H 0.6937 0.0269 0.2211 0.099 Uiso 1 1 calc R A .
C48 C 0.6646(5) 0.1445(3) 0.2411(3) 0.0527(14) Uani 1 1 d . A .
H48 H 0.7114 0.1681 0.2856 0.070 Uiso 1 1 calc R . .
N9 N 1.0464(5) 0.8117(5) 0.2908(5) 0.110(2) Uani 1 1 d U A .
C49 C 1.0292(6) 0.7251(6) 0.3002(6) 0.106(3) Uani 1 1 d U A .
H49 H 0.9728 0.6953 0.3135 0.141 Uiso 1 1 calc R . .
C50 C 1.0869(6) 0.6781(7) 0.2919(5) 0.099(2) Uani 1 1 d U . .
H50 H 1.0690 0.6162 0.2969 0.132 Uiso 1 1 calc R A .
C51 C 1.1680(7) 0.7172(8) 0.2770(5) 0.112(3) Uani 1 1 d U A .
H51 H 1.2098 0.6851 0.2717 0.149 Uiso 1 1 calc R . .
C52 C 1.1901(8) 0.8105(9) 0.2690(8) 0.143(4) Uani 1 1 d U . .
H52 H 1.2508 0.8421 0.2644 0.190 Uiso 1 1 calc R A .
C53 C 1.1277(8) 0.8553(8) 0.2679(8) 0.147(4) Uani 1 1 d U A .
H53 H 1.1383 0.9130 0.2525 0.196 Uiso 1 1 calc R . .
N10 N 0.8002(8) 0.9317(5) 0.4357(6) 0.126(3) Uani 1 1 d U A .
C54 C 0.8639(8) 0.9689(7) 0.4945(7) 0.105(3) Uani 1 1 d U A .
H54 H 0.9013 0.9346 0.5149 0.140 Uiso 1 1 calc R . .
C55 C 0.8811(7) 1.0447(7) 0.5269(5) 0.105(3) Uani 1 1 d U . .
H55 H 0.9315 1.0663 0.5693 0.140 Uiso 1 1 calc R A .
C56 C 0.8325(8) 1.0955(5) 0.5048(6) 0.105(3) Uani 1 1 d U A .
H56 H 0.8479 1.1537 0.5311 0.139 Uiso 1 1 calc R . .
C57 C 0.7566(7) 1.0662(8) 0.4421(6) 0.108(3) Uani 1 1 d U . .
H57 H 0.7196 1.1024 0.4252 0.143 Uiso 1 1 calc R A .
C58 C 0.7398(8) 0.9776(9) 0.4061(5) 0.122(3) Uani 1 1 d U A .
H58 H 0.6899 0.9512 0.3641 0.162 Uiso 1 1 calc R . .
N11 N 0.9601(10) 1.0193(6) 0.2940(7) 0.102(4) Uani 0.50 1 d PGU A 1
C59 C 0.9767(11) 1.0161(7) 0.2207(7) 0.132(6) Uani 0.50 1 d PGU A 1
H59 H 0.9866 0.9647 0.1987 0.175 Uiso 0.50 1 calc PR A 1
C60 C 0.9784(12) 1.0902(9) 0.1802(6) 0.126(6) Uani 0.50 1 d PGU A 1
H60 H 0.9895 1.0881 0.1313 0.168 Uiso 0.50 1 calc PR A 1
C61 C 0.9636(11) 1.1673(8) 0.2131(7) 0.125(6) Uani 0.50 1 d PGU A 1
H61 H 0.9647 1.2167 0.1862 0.166 Uiso 0.50 1 calc PR A 1
C62 C 0.9470(11) 1.1705(7) 0.2865(7) 0.110(5) Uani 0.50 1 d PGU A 1
H62 H 0.9371 1.2219 0.3084 0.146 Uiso 0.50 1 calc PR A 1
C63 C 0.9453(10) 1.0964(7) 0.3270(5) 0.090(5) Uani 0.50 1 d PGU A 1
H63 H 0.9343 1.0985 0.3759 0.119 Uiso 0.50 1 calc PR A 1
N11' N 0.9666(9) 1.0494(8) 0.3242(6) 0.101(4) Uani 0.50 1 d PGU A 2
C59' C 1.0551(8) 1.0739(9) 0.3060(7) 0.101(4) Uani 0.50 1 d PGU A 2
H59' H 1.1017 1.0512 0.3304 0.134 Uiso 0.50 1 calc PR A 2
C60' C 1.0735(8) 1.1323(9) 0.2513(8) 0.112(5) Uani 0.50 1 d PGU A 2
H60' H 1.1324 1.1485 0.2392 0.149 Uiso 0.50 1 calc PR A 2
C61' C 1.0034(11) 1.1662(9) 0.2148(7) 0.117(5) Uani 0.50 1 d PGU A 2
H61' H 1.0157 1.2051 0.1783 0.156 Uiso 0.50 1 calc PR A 2
C62' C 0.9150(9) 1.1418(10) 0.2330(8) 0.133(6) Uani 0.50 1 d PGU A 2
H62' H 0.8683 1.1644 0.2086 0.177 Uiso 0.50 1 calc PR A 2
C63' C 0.8966(7) 1.0834(10) 0.2877(8) 0.116(5) Uani 0.50 1 d PGU A 2
H63' H 0.8376 1.0671 0.2998 0.154 Uiso 0.50 1 calc PR A 2
N12 N 0.2268(5) 0.1667(5) 0.1360(5) 0.096(2) Uani 1 1 d U . .
C64 C 0.1771(8) 0.2156(7) 0.0992(7) 0.123(3) Uani 1 1 d U A .
H64 H 0.1844 0.2735 0.1226 0.164 Uiso 1 1 calc R . .
C65 C 0.1152(8) 0.1848(10) 0.0279(9) 0.151(5) Uani 1 1 d U . .
H65 H 0.0819 0.2211 0.0047 0.201 Uiso 1 1 calc R A .
C66 C 0.1049(9) 0.1021(10) -0.0063(9) 0.171(6) Uani 1 1 d U A .
H66 H 0.0637 0.0800 -0.0538 0.228 Uiso 1 1 calc R . .
C67 C 0.1556(10) 0.0491(9) 0.0290(8) 0.171(5) Uani 1 1 d U . .
H67 H 0.1501 -0.0085 0.0060 0.228 Uiso 1 1 calc R A .
C68 C 0.2155(7) 0.0861(7) 0.1008(6) 0.118(3) Uani 1 1 d U A .
H68 H 0.2495 0.0510 0.1252 0.157 Uiso 1 1 calc R . .
N13 N 0.3729(5) 0.0615(4) 0.2836(4) 0.0827(17) Uani 1 1 d U . .
C69 C 0.3545(7) 0.0486(6) 0.3575(6) 0.114(3) Uani 1 1 d U A .
H69 H 0.3193 0.0804 0.3774 0.152 Uiso 1 1 calc R . .
C70 C 0.3903(7) -0.0137(6) 0.4016(5) 0.104(3) Uani 1 1 d U . .
H70 H 0.3768 -0.0228 0.4491 0.139 Uiso 1 1 calc R A .
C71 C 0.4420(8) -0.0576(7) 0.3745(6) 0.123(3) Uani 1 1 d U A .
H71 H 0.4676 -0.0950 0.4043 0.164 Uiso 1 1 calc R . .
C72 C 0.4571(7) -0.0493(6) 0.3081(5) 0.106(3) Uani 1 1 d U . .
H72 H 0.4906 -0.0828 0.2879 0.141 Uiso 1 1 calc R A .
C73 C 0.4232(6) 0.0102(4) 0.2663(4) 0.0758(19) Uani 1 1 d U A .
H73 H 0.4380 0.0147 0.2187 0.101 Uiso 1 1 calc R . .
N14 N 0.9840(3) 0.3985(4) 0.2455(3) 0.0633(13) Uani 1 1 d U . .
C74 C 1.0256(6) 0.4074(5) 0.3174(4) 0.0782(19) Uani 1 1 d U A .
H74 H 0.9875 0.3886 0.3516 0.104 Uiso 1 1 calc R . .
C75 C 1.1174(8) 0.4412(7) 0.3449(7) 0.134(4) Uani 1 1 d U . .
H75 H 1.1427 0.4424 0.3965 0.178 Uiso 1 1 calc R A .
C76 C 1.1745(7) 0.4738(8) 0.2983(11) 0.157(5) Uani 1 1 d U A .
H76 H 1.2391 0.5013 0.3178 0.209 Uiso 1 1 calc R . .
C77 C 1.1367(7) 0.4662(6) 0.2218(9) 0.134(4) Uani 1 1 d U . .
H77 H 1.1746 0.4867 0.1878 0.178 Uiso 1 1 calc R A .
C78 C 1.0377(6) 0.4261(5) 0.1968(5) 0.084(2) Uani 1 1 d U A .
H78 H 1.0098 0.4189 0.1451 0.112 Uiso 1 1 calc R . .
N15 N 0.8055(5) 0.2610(5) 0.0531(4) 0.0883(18) Uani 1 1 d U . .
C79 C 0.8256(6) 0.3093(6) -0.0033(5) 0.092(2) Uani 1 1 d U A .
H79 H 0.8639 0.3699 0.0095 0.123 Uiso 1 1 calc R . .
C80 C 0.7936(8) 0.2755(9) -0.0779(5) 0.130(4) Uani 1 1 d U . .
H80 H 0.8052 0.3115 -0.1164 0.173 Uiso 1 1 calc R A .
C81 C 0.7407(11) 0.1804(11) -0.0937(7) 0.180(6) Uani 1 1 d U A .
H81 H 0.7219 0.1516 -0.1438 0.239 Uiso 1 1 calc R . .
C82 C 0.7175(8) 0.1316(8) -0.0370(7) 0.133(4) Uani 1 1 d U . .
H82 H 0.6800 0.0706 -0.0469 0.177 Uiso 1 1 calc R A .
C83 C 0.7513(7) 0.1758(7) 0.0345(6) 0.104(3) Uani 1 1 d U A .
H83 H 0.7349 0.1432 0.0739 0.138 Uiso 1 1 calc R . .

loop_
_atom_site_aniso_label
_atom_site_aniso_U_11
_atom_site_aniso_U_22
_atom_site_aniso_U_33
_atom_site_aniso_U_23
_atom_site_aniso_U_13
_atom_site_aniso_U_12
Ce1 0.03180(13) 0.02473(12) 0.02523(12) 0.00646(8) 0.00618(9) 0.01142(9)
K1 0.256(4) 0.1034(17) 0.165(2) 0.0648(17) 0.114(3) 0.086(2)
K2 0.0512(7) 0.0386(6) 0.0741(8) -0.0082(6) 0.0175(6) 0.0020(5)
K3 0.0470(6) 0.0571(7) 0.0531(7) 0.0159(5) 0.0189(5) 0.0241(5)
K4 0.0481(7) 0.0655(8) 0.0460(6) -0.0128(6) 0.0115(5) 0.0091(6)
K5 0.0789(8) 0.0346(5) 0.0423(6) 0.0112(5) 0.0122(6) 0.0248(5)
N1 0.0323(19) 0.0357(19) 0.0281(18) 0.0071(15) 0.0056(15) 0.0129(15)
N2 0.034(2) 0.037(2) 0.0284(18) 0.0071(15) 0.0067(15) 0.0135(16)
N3 0.049(2) 0.031(2) 0.049(2) 0.0044(18) -0.0092(19) 0.0170(18)
N4 0.034(2) 0.033(2) 0.041(2) 0.0046(16) 0.0037(17) 0.0084(16)
N5 0.0326(19) 0.0284(18) 0.0276(17) 0.0061(14) 0.0071(15) 0.0101(14)
N6 0.0320(19) 0.039(2) 0.0336(19) 0.0119(16) 0.0082(16) 0.0120(16)
N7 0.039(2) 0.0290(18) 0.0303(18) 0.0089(15) 0.0046(16) 0.0135(15)
N8 0.045(2) 0.0257(17) 0.0266(18) 0.0049(14) 0.0033(16) 0.0126(16)
C1 0.039(2) 0.034(2) 0.029(2) 0.0037(17) 0.0099(19) 0.0118(19)
C2 0.036(3) 0.049(3) 0.038(2) 0.005(2) 0.011(2) 0.012(2)
C3 0.043(3) 0.050(3) 0.059(3) -0.002(3) 0.022(3) 0.006(2)
C4 0.066(4) 0.042(3) 0.058(3) 0.009(2) 0.036(3) 0.006(3)
C5 0.070(4) 0.044(3) 0.044(3) 0.014(2) 0.027(3) 0.021(3)
C6 0.047(3) 0.036(2) 0.035(2) 0.0075(19) 0.015(2) 0.013(2)
C7 0.028(2) 0.038(2) 0.031(2) 0.0061(18) 0.0082(17) 0.0133(18)
C8 0.043(3) 0.047(3) 0.033(2) 0.008(2) 0.007(2) 0.021(2)
C9 0.055(3) 0.057(3) 0.049(3) 0.022(3) 0.013(2) 0.031(3)
C10 0.058(3) 0.052(3) 0.065(4) 0.013(3) 0.012(3) 0.035(3)
C11 0.050(3) 0.054(3) 0.053(3) -0.003(2) 0.013(2) 0.029(3)
C12 0.038(3) 0.048(3) 0.035(2) 0.006(2) 0.008(2) 0.017(2)
C13 0.036(2) 0.033(2) 0.040(2) 0.014(2) 0.003(2) 0.0067(19)
C14 0.035(2) 0.046(3) 0.038(2) 0.004(2) 0.007(2) 0.008(2)
C15 0.049(3) 0.052(3) 0.055(3) -0.005(3) 0.001(3) 0.009(3)
C16 0.038(3) 0.061(4) 0.055(3) 0.011(3) -0.006(2) 0.007(3)
C17 0.045(3) 0.051(3) 0.067(4) 0.019(3) -0.003(3) 0.019(3)
C18 0.047(3) 0.044(3) 0.056(3) 0.013(2) -0.004(2) 0.015(2)
C19 0.031(2) 0.034(2) 0.039(2) 0.0037(19) 0.0007(19) 0.0084(18)
C20 0.043(3) 0.101(5) 0.063(4) 0.046(4) 0.018(3) 0.030(3)
C21 0.049(4) 0.141(7) 0.100(6) 0.082(6) 0.012(4) 0.015(4)
C22 0.071(5) 0.066(4) 0.097(5) 0.053(4) -0.018(4) -0.006(4)
C23 0.079(5) 0.042(3) 0.065(4) 0.004(3) -0.018(3) 0.024(3)
C24 0.047(3) 0.044(3) 0.046(3) -0.001(2) -0.005(2) 0.019(2)
C25 0.041(2) 0.027(2) 0.0240(19) 0.0090(16) 0.0070(17) 0.0129(18)
C26 0.040(3) 0.034(2) 0.031(2) 0.0100(18) 0.0060(19) 0.0094(19)
C27 0.054(3) 0.036(3) 0.041(3) 0.007(2) -0.001(2) 0.009(2)
C28 0.078(4) 0.032(3) 0.036(3) 0.003(2) -0.003(3) 0.012(3)
C29 0.090(4) 0.041(3) 0.031(2) 0.005(2) 0.012(3) 0.034(3)
C30 0.054(3) 0.035(2) 0.036(2) 0.0109(19) 0.018(2) 0.020(2)
C31 0.039(3) 0.037(2) 0.037(2) 0.0108(19) 0.012(2) 0.0125(19)
C32 0.043(3) 0.059(3) 0.046(3) 0.022(2) 0.010(2) 0.016(2)
C33 0.043(3) 0.091(5) 0.072(4) 0.038(4) 0.018(3) 0.015(3)
C34 0.052(4) 0.101(5) 0.077(4) 0.045(4) 0.034(3) 0.015(3)
C35 0.062(4) 0.079(4) 0.047(3) 0.033(3) 0.023(3) 0.019(3)
C36 0.043(3) 0.045(3) 0.038(2) 0.014(2) 0.012(2) 0.012(2)
C37 0.042(3) 0.033(2) 0.030(2) 0.0099(18) 0.0075(19) 0.0228(19)
C38 0.041(3) 0.044(3) 0.039(3) 0.011(2) 0.003(2) 0.016(2)
C39 0.061(3) 0.057(3) 0.033(2) 0.003(2) -0.003(2) 0.030(3)
C40 0.073(4) 0.058(3) 0.029(2) 0.017(2) 0.016(2) 0.038(3)
C41 0.063(3) 0.043(3) 0.040(3) 0.017(2) 0.019(2) 0.024(2)
C42 0.050(3) 0.033(2) 0.034(2) 0.0095(19) 0.007(2) 0.017(2)
C43 0.066(3) 0.029(2) 0.032(2) 0.0122(18) 0.020(2) 0.017(2)
C44 0.075(4) 0.028(2) 0.034(2) 0.0070(19) 0.015(2) 0.012(2)
C45 0.130(6) 0.032(3) 0.040(3) 0.005(2) 0.024(3) 0.013(3)
C46 0.168(8) 0.033(3) 0.058(4) 0.002(3) 0.037(5) 0.040(4)
C47 0.144(7) 0.042(3) 0.064(4) 0.019(3) 0.038(4) 0.056(4)
C48 0.093(4) 0.038(3) 0.043(3) 0.014(2) 0.023(3) 0.038(3)
N9 0.090(5) 0.092(5) 0.149(7) 0.018(5) 0.029(5) 0.029(4)
C49 0.077(5) 0.092(6) 0.158(8) 0.039(6) 0.028(5) 0.034(4)
C50 0.080(5) 0.131(7) 0.109(6) 0.033(6) 0.036(5) 0.051(5)
C51 0.084(5) 0.150(8) 0.103(6) 0.017(6) 0.033(5) 0.032(6)
C52 0.091(7) 0.156(9) 0.175(10) 0.042(9) 0.059(7) 0.007(6)
C53 0.129(8) 0.101(7) 0.214(12) -0.027(7) 0.104(8) 0.007(5)
N10 0.183(9) 0.065(4) 0.124(7) 0.006(4) 0.037(6) 0.033(5)
C54 0.115(7) 0.092(6) 0.122(8) 0.040(5) 0.026(5) 0.048(6)
C55 0.097(6) 0.086(5) 0.096(6) 0.012(5) -0.013(5) -0.003(5)
C56 0.169(9) 0.048(4) 0.101(6) 0.006(4) 0.065(5) 0.019(4)
C57 0.142(7) 0.160(7) 0.102(6) 0.092(5) 0.083(5) 0.116(6)
C58 0.126(8) 0.168(9) 0.055(5) -0.002(5) 0.000(5) 0.038(7)
N11 0.141(11) 0.055(7) 0.109(9) 0.002(7) 0.035(9) 0.030(7)
C59 0.191(17) 0.070(9) 0.139(13) 0.007(9) 0.086(13) 0.019(11)
C60 0.183(15) 0.082(10) 0.119(11) 0.007(8) 0.078(11) 0.022(11)
C61 0.162(15) 0.098(10) 0.152(11) 0.041(9) 0.108(12) 0.044(11)
C62 0.170(14) 0.071(8) 0.106(10) 0.016(8) 0.045(11) 0.057(9)
C63 0.115(12) 0.058(8) 0.093(10) -0.002(7) 0.027(9) 0.025(9)
N11' 0.108(9) 0.090(11) 0.109(10) 0.001(8) 0.054(8) 0.020(8)
C59' 0.097(9) 0.093(11) 0.111(11) 0.011(8) 0.043(9) 0.017(8)
C60' 0.111(11) 0.111(12) 0.112(12) 0.014(8) 0.056(9) 0.014(9)
C61' 0.152(13) 0.094(11) 0.140(12) 0.043(9) 0.091(10) 0.044(9)
C62' 0.135(12) 0.148(15) 0.138(14) 0.049(10) 0.075(12) 0.042(12)
C63' 0.110(10) 0.129(13) 0.124(13) 0.037(10) 0.065(10) 0.033(9)
N12 0.080(4) 0.076(4) 0.125(6) 0.033(4) 0.026(4) 0.008(3)
C64 0.106(7) 0.095(6) 0.172(9) 0.057(6) 0.042(6) 0.022(5)
C65 0.090(7) 0.152(9) 0.197(12) 0.084(9) 0.014(7) 0.017(7)
C66 0.103(8) 0.152(9) 0.187(11) 0.040(8) -0.054(8) -0.014(8)
C67 0.160(11) 0.112(8) 0.169(10) 0.008(7) -0.057(8) -0.001(7)
C68 0.095(6) 0.082(5) 0.139(8) 0.010(5) -0.021(5) 0.004(5)
N13 0.090(4) 0.055(3) 0.081(4) -0.001(3) 0.021(3) -0.010(3)
C69 0.109(7) 0.090(6) 0.117(6) -0.019(5) 0.031(5) -0.005(5)
C70 0.134(8) 0.094(6) 0.082(5) 0.034(4) 0.048(5) 0.012(5)
C71 0.147(9) 0.115(8) 0.109(7) 0.041(6) 0.056(6) 0.021(6)
C72 0.133(7) 0.073(5) 0.100(6) 0.037(4) 0.027(5) 0.009(4)
C73 0.096(5) 0.047(4) 0.067(4) 0.019(3) 0.017(4) -0.004(3)
N14 0.045(3) 0.082(4) 0.074(3) 0.025(3) 0.020(2) 0.030(2)
C74 0.096(5) 0.077(5) 0.075(4) 0.022(4) 0.009(4) 0.052(4)
C75 0.113(6) 0.085(7) 0.172(8) -0.014(6) -0.064(6) 0.055(6)
C76 0.049(5) 0.070(6) 0.328(14) -0.008(9) -0.017(6) 0.028(4)
C77 0.091(5) 0.070(5) 0.283(12) 0.033(8) 0.117(7) 0.037(5)
C78 0.091(5) 0.091(5) 0.100(5) 0.027(4) 0.056(4) 0.048(4)
N15 0.104(5) 0.104(5) 0.067(4) 0.007(3) 0.028(3) 0.044(4)
C79 0.095(6) 0.103(6) 0.076(5) 0.008(4) 0.024(4) 0.026(5)
C80 0.147(9) 0.158(8) 0.069(5) 0.024(5) 0.014(6) 0.030(7)
C81 0.186(12) 0.187(11) 0.097(7) -0.032(7) 0.030(8) -0.032(10)
C82 0.137(9) 0.109(7) 0.139(8) -0.016(5) 0.050(7) 0.014(6)
C83 0.131(8) 0.093(5) 0.109(6) 0.026(5) 0.050(6) 0.052(5)

loop_
_geom_bond_atom_site_label_1
_geom_bond_atom_site_label_2
_geom_bond_distance
_geom_bond_site_symmetry_2
_geom_bond_publ_flag
Ce1 N3 2.415(4) . ?
Ce1 N7 2.449(3) . ?
Ce1 N2 2.480(4) . ?
Ce1 N6 2.482(4) . ?
Ce1 N8 2.494(3) . ?
Ce1 N5 2.499(3) . ?
Ce1 N1 2.564(3) . ?
Ce1 N4 2.636(4) . ?
Ce1 K3 3.7021(12) . ?
Ce1 K2 3.7383(12) . ?
Ce1 K4 3.7937(12) . ?
Ce1 K5 4.0840(11) . ?
K1 N11 2.751(9) . ?
K1 N9 2.781(8) . ?
K1 N10 2.855(10) . ?
K1 N11' 2.942(11) . ?
K1 C21 3.008(9) . ?
K1 C20 3.037(8) . ?
K1 C14 3.148(5) . ?
K1 C54 3.242(12) . ?
K1 C55 3.241(10) 2_776 ?
K1 C49 3.318(10) . ?
K1 C22 3.398(8) . ?
K1 C15 3.398(7) . ?
K2 N12 2.846(7) . ?
K2 N8 2.869(4) . ?
K2 N2 2.877(4) . ?
K2 N13 2.887(6) . ?
K2 C1 3.028(4) . ?
K2 N1 3.044(4) . ?
K2 C2 3.143(5) . ?
K2 C44 3.346(5) . ?
K2 C43 3.376(5) . ?
K3 N15 2.779(6) . ?
K3 N7 2.808(4) . ?
K3 N14 2.858(5) . ?
K3 N6 2.876(4) . ?
K3 N8 2.964(4) . ?
K3 C43 3.030(5) . ?
K3 C48 3.210(5) . ?
K3 C32 3.297(5) . ?
K3 C31 3.355(5) . ?
K3 C83 3.450(10) . ?
K4 N4 2.735(4) . ?
K4 N1 2.867(4) . ?
K4 N3 2.952(5) . ?
K4 C4 3.086(6) 2_666 ?
K4 C5 3.150(5) 2_666 ?
K4 C3 3.214(5) 2_666 ?
K4 C13 3.272(5) . ?
K4 C6 3.400(5) 2_666 ?
K4 C14 3.420(5) . ?
K4 C2 3.447(5) 2_666 ?
K4 C1 3.458(5) . ?
K4 C6 3.472(5) . ?
K5 N5 2.733(4) . ?
K5 C27 3.039(5) 2_665 ?
K5 C28 3.089(5) 2_665 ?
K5 C24 3.149(5) . ?
K5 C23 3.182(6) . ?
K5 C19 3.226(5) . ?
K5 C26 3.239(4) 2_665 ?
K5 C20 3.246(6) . ?
K5 C21 3.278(8) . ?
K5 C22 3.286(7) . ?
K5 C8 3.287(5) . ?
K5 C29 3.325(5) 2_665 ?
N1 C1 1.351(5) . ?
N1 N2 1.465(5) . ?
N2 C7 1.354(5) . ?
N3 C13 1.366(6) . ?
N3 N4 1.449(5) . ?
N4 C19 1.360(6) . ?
N5 C25 1.371(5) . ?
N5 N6 1.459(5) . ?
N6 C31 1.352(6) . ?
N7 C37 1.364(5) . ?
N7 N8 1.456(5) . ?
N8 C43 1.352(6) . ?
C1 C2 1.427(6) . ?
C1 C6 1.432(6) . ?
C2 C3 1.396(7) . ?
C2 K4 3.447(5) 2_666 ?
C3 C4 1.395(8) . ?
C3 K4 3.214(5) 2_666 ?
C4 C5 1.389(8) . ?
C4 K4 3.086(6) 2_666 ?
C5 C6 1.375(7) . ?
C5 K4 3.150(5) 2_666 ?
C6 K4 3.400(5) 2_666 ?
C7 C12 1.405(6) . ?
C7 C8 1.422(6) . ?
C8 C9 1.374(7) . ?
C9 C10 1.376(8) . ?
C10 C11 1.384(8) . ?
C11 C12 1.384(7) . ?
C13 C14 1.395(7) . ?
C13 C18 1.412(7) . ?
C14 C15 1.385(7) . ?
C15 C16 1.366(8) . ?
C16 C17 1.381(8) . ?
C17 C18 1.362(7) . ?
C19 C20 1.394(7) . ?
C19 C24 1.423(7) . ?
C20 C21 1.380(9) . ?
C21 C22 1.390(11) . ?
C22 C23 1.380(11) . ?
C23 C24 1.362(8) . ?
C25 C26 1.419(6) . ?
C25 C30 1.422(6) . ?
C25 K5 3.526(4) 2_665 ?
C26 C27 1.381(6) . ?
C26 K5 3.239(4) 2_665 ?
C27 C28 1.386(8) . ?
C27 K5 3.039(5) 2_665 ?
C28 C29 1.381(8) . ?
C28 K5 3.089(5) 2_665 ?
C29 C30 1.394(7) . ?
C29 K5 3.325(5) 2_665 ?
C30 K5 3.538(5) 2_665 ?
C31 C32 1.426(7) . ?
C31 C36 1.426(6) . ?
C32 C33 1.373(7) . ?
C33 C34 1.382(9) . ?
C34 C35 1.383(9) . ?
C35 C36 1.373(7) . ?
C37 C42 1.408(6) . ?
C37 C38 1.415(6) . ?
C38 C39 1.388(7) . ?
C39 C40 1.387(8) . ?
C40 C41 1.377(7) . ?
C41 C42 1.389(6) . ?
C43 C44 1.423(7) . ?
C43 C48 1.435(7) . ?
C44 C45 1.369(7) . ?
C45 C46 1.385(10) . ?
C46 C47 1.363(10) . ?
C47 C48 1.401(7) . ?
N9 C49 1.314(11) . ?
N9 C53 1.376(12) . ?
C49 C50 1.318(11) . ?
C50 C51 1.291(11) . ?
C51 C52 1.406(15) . ?
C52 C53 1.329(16) . ?
N10 C54 1.255(13) . ?
N10 C58 1.369(14) . ?
C54 C55 1.204(13) . ?
C55 C56 1.262(13) . ?
C55 K1 3.241(10) 2_776 ?
C56 C57 1.387(14) . ?
C57 C58 1.404(14) . ?
N11 C59 1.3950 . ?
N11 C63 1.3951 . ?
C59 C60 1.3951 . ?
C60 C61 1.3950 . ?
C61 C62 1.3950 . ?
C62 C63 1.3950 . ?
N11' C59' 1.3950 . ?
N11' C63' 1.3950 . ?
C59' C60' 1.3951 . ?
C60' C61' 1.3949 . ?
C61' C62' 1.3951 . ?
C62' C63' 1.3950 . ?
N12 C68 1.307(11) . ?
N12 C64 1.338(12) . ?
C64 C65 1.393(16) . ?
C65 C66 1.332(19) . ?
C66 C67 1.388(17) . ?
C67 C68 1.401(14) . ?
N13 C73 1.317(10) . ?
N13 C69 1.429(11) . ?
C69 C70 1.451(14) . ?
C70 C71 1.319(14) . ?
C71 C72 1.272(12) . ?
C72 C73 1.379(11) . ?
N14 C74 1.304(8) . ?
N14 C78 1.322(8) . ?
C74 C75 1.315(12) . ?
C75 C76 1.340(19) . ?
C76 C77 1.370(19) . ?
C77 C78 1.412(13) . ?
N15 C83 1.309(11) . ?
N15 C79 1.332(10) . ?
C79 C80 1.348(12) . ?
C80 C81 1.429(16) . ?
C81 C82 1.352(16) . ?
C82 C83 1.344(14) . ?

loop_
_geom_angle_atom_site_label_1
_geom_angle_atom_site_label_2
_geom_angle_atom_site_label_3
_geom_angle
_geom_angle_site_symmetry_1
_geom_angle_site_symmetry_3
_geom_angle_publ_flag
N3 Ce1 N7 92.43(12) . . ?
N3 Ce1 N2 118.12(13) . . ?
N7 Ce1 N2 119.03(12) . . ?
N3 Ce1 N6 94.59(14) . . ?
N7 Ce1 N6 100.11(12) . . ?
N2 Ce1 N6 125.47(11) . . ?
N3 Ce1 N8 126.37(12) . . ?
N7 Ce1 N8 34.25(12) . . ?
N2 Ce1 N8 100.19(12) . . ?
N6 Ce1 N8 91.56(12) . . ?
N3 Ce1 N5 119.27(13) . . ?
N7 Ce1 N5 118.76(11) . . ?
N2 Ce1 N5 91.77(11) . . ?
N6 Ce1 N5 34.06(11) . . ?
N8 Ce1 N5 93.60(11) . . ?
N3 Ce1 N1 99.92(14) . . ?
N7 Ce1 N1 94.25(12) . . ?
N2 Ce1 N1 33.72(11) . . ?
N6 Ce1 N1 159.10(12) . . ?
N8 Ce1 N1 91.85(12) . . ?
N5 Ce1 N1 125.10(11) . . ?
N3 Ce1 N4 32.96(12) . . ?
N7 Ce1 N4 122.27(12) . . ?
N2 Ce1 N4 89.21(12) . . ?
N6 Ce1 N4 101.01(12) . . ?
N8 Ce1 N4 155.91(12) . . ?
N5 Ce1 N4 108.34(11) . . ?
N1 Ce1 N4 83.71(12) . . ?
N3 Ce1 K3 92.75(10) . . ?
N7 Ce1 K3 49.33(9) . . ?
N2 Ce1 K3 148.66(9) . . ?
N6 Ce1 K3 50.89(9) . . ?
N8 Ce1 K3 52.89(9) . . ?
N5 Ce1 K3 76.26(8) . . ?
N1 Ce1 K3 142.09(8) . . ?
N4 Ce1 K3 121.97(8) . . ?
N3 Ce1 K2 149.45(11) . . ?
N7 Ce1 K2 76.08(9) . . ?
N2 Ce1 K2 50.28(9) . . ?
N6 Ce1 K2 115.09(9) . . ?
N8 Ce1 K2 50.08(9) . . ?
N5 Ce1 K2 90.77(8) . . ?
N1 Ce1 K2 53.94(8) . . ?
N4 Ce1 K2 136.32(9) . . ?
K3 Ce1 K2 100.30(3) . . ?
N3 Ce1 K4 51.09(11) . . ?
N7 Ce1 K4 91.16(9) . . ?
N2 Ce1 K4 74.75(8) . . ?
N6 Ce1 K4 144.53(9) . . ?
N8 Ce1 K4 114.96(8) . . ?
N5 Ce1 K4 149.91(8) . . ?
N1 Ce1 K4 49.07(8) . . ?
N4 Ce1 K4 46.14(9) . . ?
K3 Ce1 K4 128.02(3) . . ?
K2 Ce1 K4 100.22(3) . . ?
N3 Ce1 K5 90.28(9) . . ?
N7 Ce1 K5 155.12(9) . . ?
N2 Ce1 K5 80.85(8) . . ?
N6 Ce1 K5 55.01(9) . . ?
N8 Ce1 K5 134.12(8) . . ?
N5 Ce1 K5 40.79(8) . . ?
N1 Ce1 K5 109.63(8) . . ?
N4 Ce1 K5 69.03(8) . . ?
K3 Ce1 K5 105.85(3) . . ?
K2 Ce1 K5 112.09(3) . . ?
K4 Ce1 K5 109.55(3) . . ?
N11 K1 N9 87.1(3) . . ?
N11 K1 N10 88.2(3) . . ?
N9 K1 N10 171.9(3) . . ?
N11 K1 N11' 12.8(3) . . ?
N9 K1 N11' 95.6(3) . . ?
N10 K1 N11' 78.7(3) . . ?
N11 K1 C21 88.2(3) . . ?
N9 K1 C21 78.5(2) . . ?
N10 K1 C21 108.0(3) . . ?
N11' K1 C21 99.3(3) . . ?
N11 K1 C20 114.5(3) . . ?
N9 K1 C20 81.8(2) . . ?
N10 K1 C20 106.2(3) . . ?
N11' K1 C20 125.3(3) . . ?
C21 K1 C20 26.39(17) . . ?
N11 K1 C14 174.7(3) . . ?
N9 K1 C14 97.3(2) . . ?
N10 K1 C14 87.1(2) . . ?
N11' K1 C14 162.0(3) . . ?
C21 K1 C14 95.54(18) . . ?
C20 K1 C14 69.16(15) . . ?
N11 K1 C54 88.4(3) . . ?
N9 K1 C54 150.4(3) . . ?
N10 K1 C54 22.6(2) . . ?
N11' K1 C54 76.3(3) . . ?
C21 K1 C54 130.6(3) . . ?
C20 K1 C54 126.3(3) . . ?
C14 K1 C54 86.3(2) . . ?
N11 K1 C55 83.4(3) . 2_776 ?
N9 K1 C55 73.4(3) . 2_776 ?
N10 K1 C55 99.4(3) . 2_776 ?
N11' K1 C55 76.7(3) . 2_776 ?
C21 K1 C55 151.0(3) . 2_776 ?
C20 K1 C55 148.8(3) . 2_776 ?
C14 K1 C55 95.1(2) . 2_776 ?
C54 K1 C55 77.0(3) . 2_776 ?
N11 K1 C49 109.5(3) . . ?
N9 K1 C49 22.8(2) . . ?
N10 K1 C49 162.2(3) . . ?
N11' K1 C49 118.4(3) . . ?
C21 K1 C49 75.6(3) . . ?
C20 K1 C49 69.0(2) . . ?
C14 K1 C49 75.2(2) . . ?
C54 K1 C49 149.9(3) . . ?
C55 K1 C49 81.2(3) 2_776 . ?
N11 K1 C22 75.5(3) . . ?
N9 K1 C22 98.3(3) . . ?
N10 K1 C22 86.9(3) . . ?
N11' K1 C22 83.8(3) . . ?
C21 K1 C22 24.1(2) . . ?
C20 K1 C22 43.49(17) . . ?
C14 K1 C22 106.57(17) . . ?
C54 K1 C22 108.9(3) . . ?
C55 K1 C22 157.8(2) 2_776 . ?
C49 K1 C22 99.2(3) . . ?
N11 K1 C15 153.9(3) . . ?
N9 K1 C15 90.5(2) . . ?
N10 K1 C15 90.9(2) . . ?
N11' K1 C15 143.9(3) . . ?
C21 K1 C15 116.82(19) . . ?
C20 K1 C15 90.79(15) . . ?
C14 K1 C15 24.03(12) . . ?
C54 K1 C15 80.9(2) . . ?
C55 K1 C15 71.0(2) 2_776 . ?
C49 K1 C15 72.4(2) . . ?
C22 K1 C15 130.51(17) . . ?
N12 K2 N8 141.55(18) . . ?
N12 K2 N2 111.88(17) . . ?
N8 K2 N2 83.23(10) . . ?
N12 K2 N13 85.23(19) . . ?
N8 K2 N13 95.84(16) . . ?
N2 K2 N13 153.46(15) . . ?
N12 K2 C1 122.45(19) . . ?
N8 K2 C1 94.17(12) . . ?
N2 K2 C1 47.31(11) . . ?
N13 K2 C1 106.62(16) . . ?
N12 K2 N1 133.31(18) . . ?
N8 K2 N1 75.79(10) . . ?
N2 K2 N1 28.47(9) . . ?
N13 K2 N1 125.64(15) . . ?
C1 K2 N1 25.71(10) . . ?
N12 K2 C2 95.87(19) . . ?
N8 K2 C2 120.59(12) . . ?
N2 K2 C2 55.08(12) . . ?
N13 K2 C2 104.80(17) . . ?
C1 K2 C2 26.66(12) . . ?
N1 K2 C2 46.86(11) . . ?
N12 K2 C44 99.25(19) . . ?
N8 K2 C44 44.41(11) . . ?
N2 K2 C44 116.92(11) . . ?
N13 K2 C44 77.91(16) . . ?
C1 K2 C44 138.16(13) . . ?
N1 K2 C44 119.31(12) . . ?
C2 K2 C44 164.82(13) . . ?
N12 K2 C43 123.45(19) . . ?
N8 K2 C43 23.22(10) . . ?
N2 K2 C43 105.50(11) . . ?
N13 K2 C43 78.88(16) . . ?
C1 K2 C43 114.09(13) . . ?
N1 K2 C43 98.56(11) . . ?
C2 K2 C43 140.62(13) . . ?
C44 K2 C43 24.43(12) . . ?
N12 K2 Ce1 138.32(14) . . ?
N8 K2 Ce1 41.83(7) . . ?
N2 K2 Ce1 41.53(7) . . ?
N13 K2 Ce1 133.40(14) . . ?
C1 K2 Ce1 68.04(9) . . ?
N1 K2 Ce1 42.92(7) . . ?
C2 K2 Ce1 88.92(9) . . ?
C44 K2 Ce1 78.92(9) . . ?
C43 K2 Ce1 64.02(8) . . ?
N15 K3 N7 151.31(18) . . ?
N15 K3 N14 89.70(19) . . ?
N7 K3 N14 113.20(14) . . ?
N15 K3 N6 102.26(17) . . ?
N7 K3 N6 83.35(10) . . ?
N14 K3 N6 116.56(14) . . ?
N15 K3 N8 124.67(17) . . ?
N7 K3 N8 29.07(10) . . ?
N14 K3 N8 141.91(14) . . ?
N6 K3 N8 75.26(10) . . ?
N15 K3 C43 103.19(18) . . ?
N7 K3 C43 48.14(11) . . ?
N14 K3 C43 144.09(14) . . ?
N6 K3 C43 93.56(12) . . ?
N8 K3 C43 26.03(11) . . ?
N15 K3 C48 98.64(19) . . ?
N7 K3 C48 55.69(12) . . ?
N14 K3 C48 119.36(16) . . ?
N6 K3 C48 119.77(13) . . ?
N8 K3 C48 46.94(12) . . ?
C43 K3 C48 26.38(13) . . ?
N15 K3 C32 85.85(19) . . ?
N7 K3 C32 115.69(13) . . ?
N14 K3 C32 75.21(14) . . ?
N6 K3 C32 44.82(12) . . ?
N8 K3 C32 118.73(12) . . ?
C43 K3 C32 138.20(13) . . ?
C48 K3 C32 164.56(14) . . ?
N15 K3 C31 86.12(17) . . ?
N7 K3 C31 105.54(11) . . ?
N14 K3 C31 99.94(14) . . ?
N6 K3 C31 23.49(10) . . ?
N8 K3 C31 98.45(11) . . ?
C43 K3 C31 114.09(12) . . ?
C48 K3 C31 140.31(14) . . ?
C32 K3 C31 24.73(12) . . ?
N15 K3 C83 20.9(2) . . ?
N7 K3 C83 130.75(19) . . ?
N14 K3 C83 103.2(2) . . ?
N6 K3 C83 109.27(18) . . ?
N8 K3 C83 106.35(19) . . ?
C43 K3 C83 83.00(19) . . ?
C48 K3 C83 78.10(19) . . ?
C32 K3 C83 104.65(19) . . ?
C31 K3 C83 99.36(18) . . ?
N15 K3 Ce1 138.43(15) . . ?
N7 K3 Ce1 41.40(7) . . ?
N14 K3 Ce1 122.24(12) . . ?
N6 K3 Ce1 42.03(7) . . ?
N8 K3 Ce1 42.16(7) . . ?
C43 K3 Ce1 67.54(9) . . ?
C48 K3 Ce1 88.39(10) . . ?
C32 K3 Ce1 78.66(10) . . ?
C31 K3 Ce1 64.27(8) . . ?
C83 K3 Ce1 133.14(17) . . ?
N4 K4 N1 76.50(11) . . ?
N4 K4 N3 29.19(10) . . ?
N1 K4 N3 81.85(11) . . ?
N4 K4 C4 91.05(13) . 2_666 ?
N1 K4 C4 136.92(15) . 2_666 ?
N3 K4 C4 106.85(13) . 2_666 ?
N4 K4 C5 93.17(13) . 2_666 ?
N1 K4 C5 112.78(14) . 2_666 ?
N3 K4 C5 117.99(13) . 2_666 ?
C4 K4 C5 25.72(15) 2_666 2_666 ?
N4 K4 C3 111.49(13) . 2_666 ?
N1 K4 C3 153.93(13) . 2_666 ?
N3 K4 C3 117.66(13) . 2_666 ?
C4 K4 C3 25.48(15) 2_666 2_666 ?
C5 K4 C3 44.06(15) 2_666 2_666 ?
N4 K4 C13 45.56(11) . . ?
N1 K4 C13 105.78(11) . . ?
N3 K4 C13 24.67(11) . . ?
C4 K4 C13 92.77(14) 2_666 . ?
C5 K4 C13 112.27(13) 2_666 . ?
C3 K4 C13 96.30(13) 2_666 . ?
N4 K4 C6 113.59(12) . 2_666 ?
N1 K4 C6 104.32(12) . 2_666 ?
N3 K4 C6 140.88(11) . 2_666 ?
C4 K4 C6 43.48(13) 2_666 2_666 ?
C5 K4 C6 23.84(12) 2_666 2_666 ?
C3 K4 C6 49.61(13) 2_666 2_666 ?
C13 K4 C6 135.35(12) . 2_666 ?
N4 K4 C14 52.84(11) . . ?
N1 K4 C14 125.68(11) . . ?
N3 K4 C14 44.61(11) . . ?
C4 K4 C14 69.10(13) 2_666 . ?
C5 K4 C14 90.45(14) 2_666 . ?
C3 K4 C14 73.42(13) 2_666 . ?
C13 K4 C14 23.93(11) . . ?
C6 K4 C14 112.31(12) 2_666 . ?
N4 K4 C2 133.98(12) . 2_666 ?
N1 K4 C2 136.91(11) . 2_666 ?
N3 K4 C2 140.53(12) . 2_666 ?
C4 K4 C2 43.25(13) 2_666 2_666 ?
C5 K4 C2 49.44(13) 2_666 2_666 ?
C3 K4 C2 23.86(12) 2_666 2_666 ?
C13 K4 C2 117.27(12) . 2_666 ?
C6 K4 C2 41.45(12) 2_666 2_666 ?
C14 K4 C2 95.92(11) . 2_666 ?
N4 K4 C1 98.30(11) . . ?
N1 K4 C1 22.25(10) . . ?
N3 K4 C1 103.09(11) . . ?
C4 K4 C1 133.03(14) 2_666 . ?
C5 K4 C1 107.46(14) 2_666 . ?
C3 K4 C1 137.73(12) 2_666 . ?
C13 K4 C1 125.86(12) . . ?
C6 K4 C1 91.62(11) 2_666 . ?
C14 K4 C1 147.56(11) . . ?
C2 K4 C1 116.34(11) 2_666 . ?
N4 K4 C6 119.07(11) . . ?
N1 K4 C6 43.26(10) . . ?
N3 K4 C6 114.88(11) . . ?
C4 K4 C6 135.90(13) 2_666 . ?
C5 K4 C6 114.70(13) 2_666 . ?
C3 K4 C6 126.52(13) 2_666 . ?
C13 K4 C6 131.32(12) . . ?
C6 K4 C6 92.98(11) 2_666 . ?
C14 K4 C6 154.67(12) . . ?
C2 K4 C6 102.67(11) 2_666 . ?
C1 K4 C6 23.86(11) . . ?
N5 K5 C27 128.45(13) . 2_665 ?
N5 K5 C28 152.97(13) . 2_665 ?
C27 K5 C28 26.12(15) 2_665 2_665 ?
N5 K5 C24 110.53(12) . . ?
C27 K5 C24 115.23(14) 2_665 . ?
C28 K5 C24 95.81(14) 2_665 . ?
N5 K5 C23 133.21(13) . . ?
C27 K5 C23 90.43(15) 2_665 . ?
C28 K5 C23 71.85(14) 2_665 . ?
C24 K5 C23 24.83(15) . . ?
N5 K5 C19 88.77(11) . . ?
C27 K5 C19 126.12(13) 2_665 . ?
C28 K5 C19 114.91(13) 2_665 . ?
C24 K5 C19 25.77(12) . . ?
C23 K5 C19 44.48(13) . . ?
N5 K5 C26 108.41(11) . 2_665 ?
C27 K5 C26 25.15(12) 2_665 2_665 ?
C28 K5 C26 44.60(13) 2_665 2_665 ?
C24 K5 C26 139.58(13) . 2_665 ?
C23 K5 C26 114.81(14) . 2_665 ?
C19 K5 C26 149.92(12) . 2_665 ?
N5 K5 C20 88.77(14) . . ?
C27 K5 C20 108.24(14) 2_665 . ?
C28 K5 C20 107.16(16) 2_665 . ?
C24 K5 C20 43.91(15) . . ?
C23 K5 C20 50.57(17) . . ?
C19 K5 C20 24.87(13) . . ?
C26 K5 C20 128.02(13) 2_665 . ?
N5 K5 C21 108.26(17) . . ?
C27 K5 C21 84.42(15) 2_665 . ?
C28 K5 C21 83.43(17) 2_665 . ?
C24 K5 C21 50.70(19) . . ?
C23 K5 C21 43.1(2) . . ?
C19 K5 C21 43.76(15) . . ?
C26 K5 C21 106.36(15) 2_665 . ?
C20 K5 C21 24.42(15) . . ?
N5 K5 C22 131.62(15) . . ?
C27 K5 C22 75.40(16) 2_665 . ?
C28 K5 C22 65.33(15) 2_665 . ?
C24 K5 C22 43.66(18) . . ?
C23 K5 C22 24.6(2) . . ?
C19 K5 C22 51.43(14) . . ?
C26 K5 C22 100.42(15) 2_665 . ?
C20 K5 C22 43.26(16) . . ?
C21 K5 C22 24.4(2) . . ?
N5 K5 C8 79.43(11) . . ?
C27 K5 C8 134.17(14) 2_665 . ?
C28 K5 C8 114.53(15) 2_665 . ?
C24 K5 C8 74.90(14) . . ?
C23 K5 C8 91.07(17) . . ?
C19 K5 C8 83.32(12) . . ?
C26 K5 C8 123.27(12) 2_665 . ?
C20 K5 C8 107.75(13) . . ?
C21 K5 C8 124.73(17) . . ?
C22 K5 C8 115.51(19) . . ?
N5 K5 C29 145.28(13) . 2_665 ?
C27 K5 C29 43.64(15) 2_665 2_665 ?
C28 K5 C29 24.52(15) 2_665 2_665 ?
C24 K5 C29 99.15(13) . 2_665 ?
C23 K5 C29 79.92(14) . 2_665 ?
C19 K5 C29 123.81(12) . 2_665 ?
C26 K5 C29 49.63(12) 2_665 2_665 ?
C20 K5 C29 125.73(16) . 2_665 ?
C21 K5 C29 104.35(17) . 2_665 ?
C22 K5 C29 82.52(15) . 2_665 ?
C8 K5 C29 91.78(14) . 2_665 ?
C1 N1 N2 114.8(3) . . ?
C1 N1 Ce1 155.0(3) . . ?
N2 N1 Ce1 69.99(19) . . ?
C1 N1 K4 104.3(3) . . ?
N2 N1 K4 128.5(2) . . ?
Ce1 N1 K4 88.44(11) . . ?
C1 N1 K2 76.5(2) . . ?
N2 N1 K2 69.42(19) . . ?
Ce1 N1 K2 83.14(10) . . ?
K4 N1 K2 155.74(14) . . ?
C7 N2 N1 115.0(3) . . ?
C7 N2 Ce1 119.9(3) . . ?
N1 N2 Ce1 76.3(2) . . ?
C7 N2 K2 149.1(3) . . ?
N1 N2 K2 82.1(2) . . ?
Ce1 N2 K2 88.19(11) . . ?
C13 N3 N4 115.3(4) . . ?
C13 N3 Ce1 161.2(3) . . ?
N4 N3 Ce1 82.0(2) . . ?
C13 N3 K4 90.9(3) . . ?
N4 N3 K4 67.1(2) . . ?
Ce1 N3 K4 89.38(14) . . ?
C19 N4 N3 114.5(4) . . ?
C19 N4 Ce1 115.7(3) . . ?
N3 N4 Ce1 65.1(2) . . ?
C19 N4 K4 152.8(3) . . ?
N3 N4 K4 83.7(2) . . ?
Ce1 N4 K4 89.84(11) . . ?
C25 N5 N6 115.8(3) . . ?
C25 N5 Ce1 120.0(2) . . ?
N6 N5 Ce1 72.33(19) . . ?
C25 N5 K5 129.3(3) . . ?
N6 N5 K5 101.7(2) . . ?
Ce1 N5 K5 102.53(12) . . ?
C31 N6 N5 117.8(3) . . ?
C31 N6 Ce1 157.3(3) . . ?
N5 N6 Ce1 73.61(19) . . ?
C31 N6 K3 98.5(3) . . ?
N5 N6 K3 127.9(2) . . ?
Ce1 N6 K3 87.08(11) . . ?
C31 N6 K5 85.3(2) . . ?
N5 N6 K5 53.07(18) . . ?
Ce1 N6 K5 87.61(11) . . ?
K3 N6 K5 173.87(14) . . ?
C37 N7 N8 115.9(3) . . ?
C37 N7 Ce1 122.0(3) . . ?
N8 N7 Ce1 74.60(19) . . ?
C37 N7 K3 146.6(3) . . ?
N8 N7 K3 81.4(2) . . ?
Ce1 N7 K3 89.27(11) . . ?
C43 N8 N7 116.6(4) . . ?
C43 N8 Ce1 158.4(3) . . ?
N7 N8 Ce1 71.15(19) . . ?
C43 N8 K2 100.0(3) . . ?
N7 N8 K2 128.6(2) . . ?
Ce1 N8 K2 88.09(11) . . ?
C43 N8 K3 79.7(3) . . ?
N7 N8 K3 69.5(2) . . ?
Ce1 N8 K3 84.96(11) . . ?
K2 N8 K3 156.70(14) . . ?
N1 C1 C2 124.7(4) . . ?
N1 C1 C6 119.4(4) . . ?
C2 C1 C6 115.9(4) . . ?
N1 C1 K2 77.8(2) . . ?
C2 C1 K2 81.1(3) . . ?
C6 C1 K2 112.7(3) . . ?
N1 C1 K4 53.5(2) . . ?
C2 C1 K4 143.7(3) . . ?
C6 C1 K4 78.6(3) . . ?
K2 C1 K4 125.86(14) . . ?
C3 C2 C1 121.2(5) . . ?
C3 C2 K2 112.3(3) . . ?
C1 C2 K2 72.2(2) . . ?
C3 C2 K4 68.7(3) . 2_666 ?
C1 C2 K4 84.9(3) . 2_666 ?
K2 C2 K4 153.80(17) . 2_666 ?
C2 C3 C4 121.2(5) . . ?
C2 C3 K4 87.5(3) . 2_666 ?
C4 C3 K4 72.1(3) . 2_666 ?
C5 C4 C3 118.1(5) . . ?
C5 C4 K4 79.7(3) . 2_666 ?
C3 C4 K4 82.4(3) . 2_666 ?
C6 C5 C4 122.2(5) . . ?
C6 C5 K4 88.4(3) . 2_666 ?
C4 C5 K4 74.6(3) . 2_666 ?
C5 C6 C1 121.2(5) . . ?
C5 C6 K4 67.8(3) . 2_666 ?
C1 C6 K4 86.7(3) . 2_666 ?
C5 C6 K4 146.0(3) . . ?
C1 C6 K4 77.5(3) . . ?
K4 C6 K4 87.02(11) 2_666 . ?
N2 C7 C12 126.3(4) . . ?
N2 C7 C8 118.6(4) . . ?
C12 C7 C8 115.1(4) . . ?
C9 C8 C7 122.8(4) . . ?
C9 C8 K5 89.8(3) . . ?
C7 C8 K5 112.5(3) . . ?
C8 C9 C10 120.7(5) . . ?
C9 C10 C11 118.1(5) . . ?
C12 C11 C10 122.0(5) . . ?
C11 C12 C7 121.3(5) . . ?
N3 C13 C14 125.7(4) . . ?
N3 C13 C18 118.8(5) . . ?
C14 C13 C18 115.5(4) . . ?
N3 C13 K4 64.4(3) . . ?
C14 C13 K4 84.0(3) . . ?
C18 C13 K4 125.7(3) . . ?
C15 C14 C13 121.1(5) . . ?
C15 C14 K1 88.2(3) . . ?
C13 C14 K1 113.9(3) . . ?
C15 C14 K4 130.8(4) . . ?
C13 C14 K4 72.1(3) . . ?
K1 C14 K4 132.73(18) . . ?
C16 C15 C14 122.2(5) . . ?
C16 C15 K1 123.8(4) . . ?
C14 C15 K1 67.8(3) . . ?
C15 C16 C17 117.8(5) . . ?
C18 C17 C16 120.9(5) . . ?
C17 C18 C13 122.5(5) . . ?
N4 C19 C20 125.2(5) . . ?
N4 C19 C24 118.5(4) . . ?
C20 C19 C24 116.3(5) . . ?
N4 C19 K5 114.7(3) . . ?
C20 C19 K5 78.4(3) . . ?
C24 C19 K5 74.1(3) . . ?
N4 C19 K1 116.5(3) . . ?
C20 C19 K1 60.8(3) . . ?
C24 C19 K1 93.8(3) . . ?
K5 C19 K1 126.73(15) . . ?
C21 C20 C19 121.8(6) . . ?
C21 C20 K1 75.6(5) . . ?
C19 C20 K1 95.6(4) . . ?
C21 C20 K5 79.1(4) . . ?
C19 C20 K5 76.8(3) . . ?
K1 C20 K5 144.2(2) . . ?
C20 C21 C22 120.7(7) . . ?
C20 C21 K1 78.0(5) . . ?
C22 C21 K1 93.9(6) . . ?
C20 C21 K5 76.5(4) . . ?
C22 C21 K5 78.1(4) . . ?
K1 C21 K5 144.0(3) . . ?
C23 C22 C21 118.1(6) . . ?
C23 C22 K5 73.5(4) . . ?
C21 C22 K5 77.5(5) . . ?
C23 C22 K1 95.8(4) . . ?
C21 C22 K1 62.0(5) . . ?
K5 C22 K1 126.9(2) . . ?
C24 C23 C22 121.8(6) . . ?
C24 C23 K5 76.2(3) . . ?
C22 C23 K5 81.9(4) . . ?
C23 C24 C19 121.1(6) . . ?
C23 C24 K5 78.9(3) . . ?
C19 C24 K5 80.1(3) . . ?
N5 C25 C26 118.1(4) . . ?
N5 C25 C30 125.0(4) . . ?
C26 C25 C30 116.8(4) . . ?
N5 C25 K5 123.1(2) . 2_665 ?
C26 C25 K5 66.7(2) . 2_665 ?
C30 C25 K5 78.9(3) . 2_665 ?
C27 C26 C25 121.7(4) . . ?
C27 C26 K5 69.3(3) . 2_665 ?
C25 C26 K5 89.5(2) . 2_665 ?
C26 C27 C28 120.8(5) . . ?
C26 C27 K5 85.6(3) . 2_665 ?
C28 C27 K5 78.9(3) . 2_665 ?
C29 C28 C27 118.7(5) . . ?
C29 C28 K5 87.4(3) . 2_665 ?
C27 C28 K5 74.9(3) . 2_665 ?
C28 C29 C30 122.1(5) . . ?
C28 C29 K5 68.1(3) . 2_665 ?
C30 C29 K5 87.1(3) . 2_665 ?
C29 C30 C25 119.8(5) . . ?
C29 C30 K5 69.8(3) . 2_665 ?
C25 C30 K5 77.9(3) . 2_665 ?
N6 C31 C32 118.3(4) . . ?
N6 C31 C36 126.1(4) . . ?
C32 C31 C36 115.5(4) . . ?
N6 C31 K3 58.0(2) . . ?
C32 C31 K3 75.4(3) . . ?
C36 C31 K3 139.3(3) . . ?
N6 C31 K5 72.1(2) . . ?
C32 C31 K5 131.1(3) . . ?
C36 C31 K5 74.4(3) . . ?
K3 C31 K5 129.91(14) . . ?
C33 C32 C31 121.7(5) . . ?
C33 C32 K3 134.2(4) . . ?
C31 C32 K3 79.9(3) . . ?
C32 C33 C34 121.4(6) . . ?
C33 C34 C35 118.4(5) . . ?
C36 C35 C34 121.8(5) . . ?
C35 C36 C31 121.2(5) . . ?
C35 C36 K5 129.0(4) . . ?
C31 C36 K5 81.9(3) . . ?
N7 C37 C42 125.3(4) . . ?
N7 C37 C38 118.3(4) . . ?
C42 C37 C38 116.3(4) . . ?
C39 C38 C37 121.7(5) . . ?
C40 C39 C38 120.8(5) . . ?
C41 C40 C39 118.4(4) . . ?
C40 C41 C42 121.8(5) . . ?
C41 C42 C37 121.0(5) . . ?
N8 C43 C44 118.9(4) . . ?
N8 C43 C48 124.8(5) . . ?
C44 C43 C48 116.3(4) . . ?
N8 C43 K3 74.2(3) . . ?
C44 C43 K3 114.0(3) . . ?
C48 C43 K3 83.8(3) . . ?
N8 C43 K2 56.8(2) . . ?
C44 C43 K2 76.6(3) . . ?
C48 C43 K2 141.4(3) . . ?
K3 C43 K2 126.06(14) . . ?
C45 C44 C43 122.1(5) . . ?
C45 C44 K2 137.4(4) . . ?
C43 C44 K2 79.0(3) . . ?
C44 C45 C46 120.8(6) . . ?
C47 C46 C45 119.2(6) . . ?
C46 C47 C48 122.3(6) . . ?
C47 C48 C43 119.3(6) . . ?
C47 C48 K3 121.4(4) . . ?
C43 C48 K3 69.8(3) . . ?
C49 N9 C53 118.4(9) . . ?
C49 N9 K1 102.2(6) . . ?
C53 N9 K1 137.7(6) . . ?
N9 C49 C50 124.0(9) . . ?
N9 C49 K1 55.0(5) . . ?
C50 C49 K1 167.8(8) . . ?
C51 C50 C49 120.6(10) . . ?
C50 C51 C52 116.9(10) . . ?
C53 C52 C51 122.6(10) . . ?
C52 C53 N9 116.3(11) . . ?
C54 N10 C58 118.9(9) . . ?
C54 N10 K1 96.3(8) . . ?
C58 N10 K1 127.0(7) . . ?
C55 C54 N10 126.3(10) . . ?
C55 C54 K1 141.7(8) . . ?
N10 C54 K1 61.1(7) . . ?
C54 C55 C56 121.6(10) . . ?
C54 C55 K1 118.9(9) . 2_776 ?
C56 C55 K1 117.5(7) . 2_776 ?
C55 C56 C57 121.3(9) . . ?
C56 C57 C58 114.8(8) . . ?
N10 C58 C57 117.0(9) . . ?
C59 N11 C63 120.0 . . ?
C59 N11 K1 118.8(6) . . ?
C63 N11 K1 119.6(6) . . ?
N11 C59 C60 120.0 . . ?
C61 C60 C59 120.0 . . ?
C60 C61 C62 120.0 . . ?
C63 C62 C61 120.0 . . ?
C62 C63 N11 120.0 . . ?
C59' N11' C63' 120.0 . . ?
C59' N11' K1 110.0(6) . . ?
C63' N11' K1 119.6(6) . . ?
N11' C59' C60' 120.0 . . ?
C61' C60' C59' 120.0 . . ?
C60' C61' C62' 120.0 . . ?
C63' C62' C61' 120.0 . . ?
C62' C63' N11' 120.0 . . ?
C68 N12 C64 116.2(10) . . ?
C68 N12 K2 112.2(6) . . ?
C64 N12 K2 124.9(7) . . ?
N12 C64 C65 123.8(12) . . ?
C66 C65 C64 118.5(13) . . ?
C65 C66 C67 119.9(13) . . ?
C66 C67 C68 117.1(13) . . ?
N12 C68 C67 124.4(11) . . ?
C73 N13 C69 110.0(8) . . ?
C73 N13 K2 120.1(4) . . ?
C69 N13 K2 118.5(5) . . ?
N13 C69 C70 120.5(9) . . ?
C71 C70 C69 120.2(9) . . ?
C72 C71 C70 120.5(12) . . ?
C71 C72 C73 119.1(11) . . ?
N13 C73 C72 129.7(8) . . ?
C74 N14 C78 117.9(7) . . ?
C74 N14 K3 122.9(5) . . ?
C78 N14 K3 119.2(5) . . ?
N14 C74 C75 124.7(9) . . ?
C74 C75 C76 119.6(12) . . ?
C75 C76 C77 119.4(10) . . ?
C76 C77 C78 117.1(10) . . ?
N14 C78 C77 121.2(9) . . ?
C83 N15 C79 117.7(8) . . ?
C83 N15 K3 109.8(6) . . ?
C79 N15 K3 124.9(6) . . ?
N15 C79 C80 123.9(9) . . ?
C79 C80 C81 115.3(10) . . ?
C82 C81 C80 121.1(11) . . ?
C83 C82 C81 116.6(11) . . ?
N15 C83 C82 125.3(10) . . ?
N15 C83 K3 49.3(5) . . ?
C82 C83 K3 159.0(8) . . ?

_diffrn_measured_fraction_theta_max 0.979
_diffrn_reflns_theta_full        27.61
_diffrn_measured_fraction_theta_full 0.979
_refine_diff_density_max         2.264
_refine_diff_density_min         -2.044
_refine_diff_density_rms         0.105

#===END
_exptl_crystal_colour            Brown
_exptl_crystal_recrystallization_method 
'Re-crystallisation from solvent: Pyridine hexanes'
_chemical_properties_physical    
'Air-sensitive, Moisture-sensitive, Heat-sensitive, Oxygen-sensitive'
